# Supplementary material for: 3-(2-Hydroxy­ethyl)-2-(p-tolyl­amino)­quinazolin-4(3H)-one
Source: Acta Crystallogr Sect E Struct Rep Online. 2008 Dec 6;65(Pt 1):o34–5. doi: 10.1107/S1600536808040440 (PMC2967952; doi:10.1107/S1600536808040440)
Supplement: Supplementary file 1 [file e-65-00o34-sup1.cif]

##############################################################################
###                                                                        ###
###        Electronic paper (Acta Crystallographica Section E)             ###
###                                                                        ###
##############################################################################
#                                                                            #
# This CIF contains the data in a paper accepted for publication in Acta     #
# Crystallographica Section E. It conforms to the requirements of Notes      #
# for Authors for Section E, and has been peer reviewed under the auspices   #
# of the IUCr Commission on Journals.                                        #
#                                                                            #
# Full details of the Crystallographic Information File format               #
# are given in the paper "The Crystallographic Information File (CIF):       #
# a New Standard Archive File for Crystallography" by S. R. Hall, F. H.      #
# Allen and I. D. Brown [Acta Cryst. (1991), A47, 655-685].                  #
#                                                                            #
# The current version of the core CIF dictionary is obtainable from          #
# ftp://ftp.iucr.org/pub/cif_core.dic. The current version number is 2.4.    #
#                                                                            #
# Software is freely available for graphical display of the structure(s) in  #
# this CIF.  For information consult the CIF home page http://www.iucr.org/  #
# cif/home.html                                                              #
#                                                                            #
# This file may be used for bona fide research purposes within the           #
# scientific community so long as proper attribution is given to the journal # 
# article from which it was obtained.                                        #
#                                                                            #
##############################################################################
                                             
data_global
_audit_creation_method     SHELXL-97
_journal_date_recd_electronic     2008-11-30
_journal_date_accepted     2008-12-01
_journal_name_full     'Acta Crystallographica, Section E'
_journal_year     2009
_journal_volume     65
_journal_issue      1
_journal_page_first     o34
_journal_page_last     o35
_journal_paper_category     QO
_journal_coeditor_code     BT2827
_publ_contact_author_name     'Xu-Hong Yang'
_publ_contact_author_address
; Department of Chemistry and Life Science, Xianning College, Xianning
  4371000, Hubei,People's Republic of China
;
_publ_contact_author_email     xhyang8875301@yahoo.com.cn
_publ_contact_author_fax     '86 715 8338072'
_publ_contact_author_phone     '86 715-8360626'
_publ_section_title
;
3-(2-Hydroxyethyl)-2-(<i>p</i>-tolylamino)quinazolin-4(3<i>H</i>)-one
;
loop_
    _publ_author_name
    _publ_author_footnote
    _publ_author_address
    'Gui-Fu Zhang' .
;
Department of Chemistry and Life Science
Xianning College
Xianning 4371000
Hubei
People's Republic of China
;
    'Zuan Ma' .
;
Department of Medicinal Chemistry
Yunyang Medical College
Shiyan 442000
Hubei
People's Republic of China
;
    'Xu-Hong Yang' .
;
Department of Chemistry and Life Science
Xianning College
Xianning 4371000
Hubei
People's Republic of China
;
data_I
_audit_creation_method     SHELXL-97
_chemical_name_systematic
;
3-(2-Hydroxyethyl)-2-(<i>p</i>-tolylamino)quinazolin-4(3<i>H</i>)-one
;
_chemical_name_common     ?
_chemical_formula_moiety     'C17 H17 N3 O2'
_chemical_formula_sum     'C17 H17 N3 O2'
_chemical_formula_iupac     'C17 H17 N3 O2'
_chemical_formula_weight     295.34
_chemical_melting_point     ?
_symmetry_cell_setting     Monoclinic
_symmetry_space_group_name_H-M     'P 21/n'
_symmetry_space_group_name_Hall     '-P 2yn'
loop_
    _symmetry_equiv_pos_as_xyz
    'x, y, z'
    '-x+1/2, y+1/2, -z+1/2'
    '-x, -y, -z'
    'x-1/2, -y-1/2, z-1/2'
_cell_length_a     7.8589(2)
_cell_length_b     19.1706(5)
_cell_length_c     10.6696(3)
_cell_angle_alpha     90.00
_cell_angle_beta     111.082(3)
_cell_angle_gamma     90.00
_cell_volume     1499.89(8)
_cell_formula_units_Z     4
_cell_measurement_reflns_used     2754
_cell_measurement_theta_min     2.31
_cell_measurement_theta_max     23.81
_cell_measurement_temperature     298(2)
_exptl_crystal_description     block
_exptl_crystal_colour     colorless
_exptl_crystal_size_max     0.10
_exptl_crystal_size_mid     0.10
_exptl_crystal_size_min     0.08
_exptl_crystal_density_diffrn     1.308
_exptl_crystal_density_meas     ?
_exptl_crystal_density_method     'not measured'
_exptl_crystal_F_000     624
_exptl_absorpt_coefficient_mu     0.088
_exptl_absorpt_correction_type     multi-scan
_exptl_absorpt_process_details     '(SADABS; Sheldrick, 2001)'
_exptl_absorpt_correction_T_min     0.9813
_exptl_absorpt_correction_T_max     0.9930
_exptl_special_details
;
;
_diffrn_ambient_temperature     298(2)
_diffrn_radiation_type     MoK\a
_diffrn_radiation_wavelength     0.71073
_diffrn_radiation_source     'fine-focus sealed tube'
_diffrn_radiation_monochromator     graphite
_diffrn_measurement_device_type     'Bruker SMART 4K CCD area-detector'
_diffrn_measurement_method     '\f and \w'
_diffrn_detector_area_resol_mean     ?
_diffrn_reflns_number     15404
_diffrn_reflns_av_R_equivalents     0.0370
_diffrn_reflns_av_sigmaI/netI     0.0292
_diffrn_reflns_theta_min     2.12
_diffrn_reflns_theta_max     26.00
_diffrn_reflns_theta_full     26.00
_diffrn_measured_fraction_theta_max     0.997
_diffrn_measured_fraction_theta_full     0.997
_diffrn_reflns_limit_h_min     -9
_diffrn_reflns_limit_h_max     9
_diffrn_reflns_limit_k_min     -23
_diffrn_reflns_limit_k_max     23
_diffrn_reflns_limit_l_min     -13
_diffrn_reflns_limit_l_max     11
_diffrn_standards_number     ?
_diffrn_standards_interval_count     ?
_diffrn_standards_interval_time     ?
_diffrn_standards_decay_%     ?
_refine_special_details
;
Refinement of <i>F</i>^2^ against ALL reflections. The weighted <i>R</i>-factor
<i>wR</i> and goodness of fit <i>S</i> are based on <i>F</i>^2^, conventional
<i>R</i>-factors <i>R</i> are based on <i>F</i>, with <i>F</i> set to zero for
negative <i>F</i>^2^. The threshold expression of <i>F</i>^2^ >
\s(<i>F</i>^2^) is used only for calculating <i>R</i>-factors(gt) <i>etc</i>.
and is not relevant to the choice of reflections for refinement.
<i>R</i>-factors based on <i>F</i>^2^ are statistically about twice as large
as those based on <i>F</i>, and <i>R</i>- factors based on ALL data will be
even larger.
;
_reflns_number_total     2938
_reflns_number_gt     2074
_reflns_threshold_expression     I>2\s(I)
_refine_ls_structure_factor_coef     Fsqd
_refine_ls_matrix_type     full
_refine_ls_R_factor_all     0.0678
_refine_ls_R_factor_gt     0.0457
_refine_ls_wR_factor_gt     0.1282
_refine_ls_wR_factor_ref     0.1384
_refine_ls_goodness_of_fit_ref     1.068
_refine_ls_restrained_S_all     7.308
_refine_ls_number_reflns     2938
_refine_ls_number_parameters     206
_refine_ls_number_restraints     2
_refine_ls_hydrogen_treatment     mixed
_refine_ls_weighting_scheme     calc
_refine_ls_weighting_details
           'calc w=1/[\s^2^(Fo^2^)+(0.081P)^2^+0.012P] where P=(Fo^2^+2Fc^2^)/3'
_atom_sites_solution_hydrogens     geom
_atom_sites_solution_primary     direct
_atom_sites_solution_secondary     difmap
_refine_ls_shift/su_max     0.000
_refine_ls_shift/su_mean     0.000
_refine_diff_density_max     0.232
_refine_diff_density_min     -0.167
_refine_ls_extinction_method     none
_refine_ls_extinction_coef     ?
loop_
    _atom_type_symbol
    _atom_type_description
    _atom_type_scat_dispersion_real
    _atom_type_scat_dispersion_imag
    _atom_type_scat_source
    'C' 'C' 0.0033 0.0016
                         'International Tables Vol C Tables 4.2.6.8 and 6.1.1.4'
    'H' 'H' 0.0000 0.0000
                         'International Tables Vol C Tables 4.2.6.8 and 6.1.1.4'
    'N' 'N' 0.0061 0.0033
                         'International Tables Vol C Tables 4.2.6.8 and 6.1.1.4'
    'O' 'O' 0.0106 0.0060
                         'International Tables Vol C Tables 4.2.6.8 and 6.1.1.4'
_computing_data_collection     'SMART (Bruker, 2000)'
_computing_cell_refinement     'SAINT-Plus (Bruker, 2000)'
_computing_data_reduction     'SAINT-Plus (Bruker, 2000)'
_computing_structure_solution     'SHELXS97 (Sheldrick, 2008)'
_computing_structure_refinement     'SHELXL97 (Sheldrick, 2008)'
_computing_molecular_graphics     'PLATON (Spek, 2003)'
_computing_publication_material     'SHELXTL (Bruker, 1997)'
loop_
    _atom_site_type_symbol
    _atom_site_label
    _atom_site_fract_x
    _atom_site_fract_y
    _atom_site_fract_z
    _atom_site_U_iso_or_equiv
    _atom_site_adp_type
    _atom_site_calc_flag
    _atom_site_refinement_flags
    _atom_site_occupancy
    _atom_site_disorder_assembly
    _atom_site_disorder_group
    C C1 0.713(2) 0.6964(7) 0.4651(16) 0.077(5) Uani d . 1 . .
    H H1A 0.5917 0.6810 0.4512 0.116 Uiso calc R 1 . .
    H H1B 0.7975 0.6738 0.5432 0.116 Uiso calc RD 1 . .
    H H1C 0.7434 0.6846 0.3881 0.116 Uiso calc R 1 . .
    C C2 0.7255(16) 0.7741(6) 0.4853(13) 0.053(3) Uani d . 1 . .
    C C3 0.6939(17) 0.8197(6) 0.3785(13) 0.056(3) Uani d . 1 . .
    H H3 0.6602 0.8019 0.2918 0.068 Uiso calc R 1 . .
    C C4 0.7113(16) 0.8908(6) 0.3978(11) 0.050(3) Uani d . 1 . .
    H H4 0.6892 0.9202 0.3243 0.060 Uiso calc R 1 . .
    C C5 0.7611(14) 0.9190(5) 0.5253(11) 0.042(3) Uani d . 1 . .
    C C6 0.7883(15) 0.8745(6) 0.6330(12) 0.048(3) Uani d . 1 . .
    H H6 0.8185 0.8924 0.7193 0.058 Uiso calc R 1 . .
    C C7 0.7703(16) 0.8033(6) 0.6116(13) 0.053(3) Uani d . 1 . .
    H H7 0.7891 0.7740 0.6848 0.063 Uiso calc R 1 . .
    C C8 0.8785(14) 1.0302(5) 0.6438(11) 0.041(3) Uani d . 1 . .
    C C9 0.9600(16) 1.1474(6) 0.7315(11) 0.047(3) Uani d . 1 . .
    C C10 1.0902(15) 1.1136(6) 0.8487(11) 0.044(3) Uani d . 1 . .
    C C11 1.1021(15) 1.0410(6) 0.8529(11) 0.044(3) Uani d . 1 . .
    C C12 1.2277(17) 1.0094(7) 0.9662(12) 0.059(3) Uani d . 1 . .
    H H12 1.2365 0.9610 0.9711 0.070 Uiso calc R 1 . .
    C C13 1.3379(19) 1.0490(8) 1.0699(13) 0.066(4) Uani d . 1 . .
    H H13 1.4213 1.0272 1.1448 0.080 Uiso calc R 1 . .
    C C14 1.3277(19) 1.1213(7) 1.0656(12) 0.064(4) Uani d . 1 . .
    H H14 1.4040 1.1478 1.1366 0.077 Uiso calc R 1 . .
    C C15 1.2045(18) 1.1529(7) 0.9560(12) 0.057(3) Uani d . 1 . .
    H H15 1.1965 1.2013 0.9528 0.068 Uiso calc R 1 . .
    C C16 0.7068(16) 1.1345(6) 0.5175(11) 0.049(3) Uani d . 1 . .
    H H16A 0.6734 1.1787 0.5463 0.058 Uiso calc R 1 . .
    H H16B 0.5999 1.1047 0.4912 0.058 Uiso calc R 1 . .
    C C17 0.7589(16) 1.1470(6) 0.3967(11) 0.051(3) Uani d . 1 . .
    H H17A 0.6786 1.1817 0.3390 0.061 Uiso calc R 1 . .
    H H17B 0.8828 1.1645 0.4253 0.061 Uiso calc R 1 . .
    N N1 0.7697(13) 0.9925(5) 0.5361(9) 0.048(3) Uani d D 1 . .
    H H1 0.737(16) 1.015(6) 0.461(9) 0.057 Uiso d D 1 . .
    N N2 0.8506(12) 1.1022(4) 0.6320(9) 0.042(2) Uani d . 1 . .
    N N3 0.9966(12) 0.9998(5) 0.7464(9) 0.046(2) Uani d . 1 . .
    O O1 0.7451(12) 1.0832(4) 0.3238(8) 0.055(2) Uani d D 1 . .
    H H1D 0.84(2) 1.074(7) 0.306(15) 0.083 Uiso d . 1 . .
    O O2 0.9394(12) 1.2106(4) 0.7163(9) 0.064(3) Uani d . 1 . .
loop_
    _atom_site_aniso_label
    _atom_site_aniso_U_11
    _atom_site_aniso_U_22
    _atom_site_aniso_U_33
    _atom_site_aniso_U_12
    _atom_site_aniso_U_13
    _atom_site_aniso_U_23
    C1 0.090(11) 0.048(8) 0.099(12) -0.014(7) 0.040(10) -0.019(7)
    C2 0.049(7) 0.045(7) 0.068(8) -0.010(5) 0.025(6) -0.011(6)
    C3 0.064(8) 0.056(7) 0.054(8) -0.018(6) 0.028(7) -0.018(6)
    C4 0.052(7) 0.051(7) 0.046(7) -0.011(5) 0.018(6) -0.003(5)
    C5 0.037(6) 0.040(6) 0.046(6) -0.009(4) 0.013(5) -0.003(5)
    C6 0.051(7) 0.047(7) 0.046(6) -0.010(5) 0.016(6) -0.006(5)
    C7 0.052(8) 0.045(7) 0.059(8) -0.008(5) 0.018(6) 0.004(5)
    C8 0.041(6) 0.037(6) 0.044(6) -0.003(5) 0.015(5) -0.004(5)
    C9 0.056(7) 0.038(6) 0.051(7) -0.001(5) 0.025(6) -0.008(5)
    C10 0.049(7) 0.041(6) 0.043(6) -0.004(5) 0.020(5) -0.007(5)
    C11 0.045(7) 0.045(6) 0.040(6) -0.003(5) 0.013(5) -0.006(5)
    C12 0.066(8) 0.052(7) 0.047(7) 0.001(6) 0.007(6) 0.000(5)
    C13 0.065(9) 0.075(9) 0.045(7) -0.002(7) 0.002(7) -0.005(6)
    C14 0.070(9) 0.070(9) 0.044(7) -0.016(7) 0.010(7) -0.015(6)
    C15 0.069(9) 0.049(7) 0.052(7) -0.011(6) 0.022(7) -0.014(6)
    C16 0.043(7) 0.044(6) 0.055(7) 0.009(5) 0.013(6) 0.001(5)
    C17 0.052(7) 0.043(6) 0.047(7) 0.005(5) 0.007(6) 0.003(5)
    N1 0.052(6) 0.040(5) 0.041(5) -0.005(4) 0.006(5) 0.000(4)
    N2 0.043(5) 0.037(5) 0.044(5) 0.003(4) 0.014(4) -0.001(4)
    N3 0.050(6) 0.037(5) 0.043(5) -0.001(4) 0.007(5) -0.003(4)
    O1 0.060(6) 0.053(5) 0.049(5) 0.005(4) 0.015(4) -0.003(4)
    O2 0.083(7) 0.035(5) 0.069(6) 0.005(4) 0.020(5) -0.006(4)
_geom_special_details
;
All e.s.d.'s (except the e.s.d. in the dihedral angle between two l.s. planes)
are estimated using the full covariance matrix. The cell e.s.d.'s are taken
into account individually in the estimation of e.s.d.'s in distances, angles
and torsion angles; correlations between e.s.d.'s in cell parameters are only
used when they are defined by crystal symmetry. An approximate (isotropic)
treatment of cell e.s.d.'s is used for estimating e.s.d.'s involving l.s.
planes.
;
loop_
    _geom_bond_atom_site_label_1
    _geom_bond_atom_site_label_2
    _geom_bond_site_symmetry_2
    _geom_bond_distance
    _geom_bond_publ_flag
    C1 C2 . 1.505(17) ?
    C1 H1A . 0.9600 ?
    C1 H1B . 0.9600 ?
    C1 H1C . 0.9600 ?
    C2 C7 . 1.382(17) ?
    C2 C3 . 1.385(18) ?
    C3 C4 . 1.380(16) ?
    C3 H3 . 0.9300 ?
    C4 C5 . 1.383(15) ?
    C4 H4 . 0.9300 ?
    C5 C6 . 1.384(15) ?
    C5 N1 . 1.414(13) ?
    C6 C7 . 1.383(15) ?
    C6 H6 . 0.9300 ?
    C7 H7 . 0.9300 ?
    C8 N3 . 1.292(14) ?
    C8 N1 . 1.366(14) ?
    C8 N2 . 1.395(13) ?
    C9 O2 . 1.225(13) ?
    C9 N2 . 1.401(14) ?
    C9 C10 . 1.452(16) ?
    C10 C11 . 1.394(15) ?
    C10 C15 . 1.394(15) ?
    C11 N3 . 1.388(14) ?
    C11 C12 . 1.395(16) ?
    C12 C13 . 1.365(17) ?
    C12 H12 . 0.9300 ?
    C13 C14 . 1.387(19) ?
    C13 H13 . 0.9300 ?
    C14 C15 . 1.363(18) ?
    C14 H14 . 0.9300 ?
    C15 H15 . 0.9300 ?
    C16 N2 . 1.470(14) ?
    C16 C17 . 1.506(16) ?
    C16 H16A . 0.9700 ?
    C16 H16B . 0.9700 ?
    C17 O1 . 1.432(13) ?
    C17 H17A . 0.9700 ?
    C17 H17B . 0.9700 ?
    N1 H1 . 0.87(7) ?
    O1 H1D . 0.88(15) ?
loop_
    _geom_angle_atom_site_label_1
    _geom_angle_atom_site_label_2
    _geom_angle_atom_site_label_3
    _geom_angle_site_symmetry_1
    _geom_angle_site_symmetry_3
    _geom_angle
    _geom_angle_publ_flag
    C2 C1 H1A . . 109.5 ?
    C2 C1 H1B . . 109.5 ?
    H1A C1 H1B . . 109.5 ?
    C2 C1 H1C . . 109.5 ?
    H1A C1 H1C . . 109.5 ?
    H1B C1 H1C . . 109.5 ?
    C7 C2 C3 . . 117.0(11) ?
    C7 C2 C1 . . 121.4(12) ?
    C3 C2 C1 . . 121.5(12) ?
    C4 C3 C2 . . 121.4(11) ?
    C4 C3 H3 . . 119.3 ?
    C2 C3 H3 . . 119.3 ?
    C3 C4 C5 . . 120.7(11) ?
    C3 C4 H4 . . 119.6 ?
    C5 C4 H4 . . 119.6 ?
    C4 C5 C6 . . 118.7(10) ?
    C4 C5 N1 . . 117.2(10) ?
    C6 C5 N1 . . 123.9(10) ?
    C7 C6 C5 . . 119.6(11) ?
    C7 C6 H6 . . 120.2 ?
    C5 C6 H6 . . 120.2 ?
    C2 C7 C6 . . 122.4(11) ?
    C2 C7 H7 . . 118.8 ?
    C6 C7 H7 . . 118.8 ?
    N3 C8 N1 . . 121.1(10) ?
    N3 C8 N2 . . 124.4(9) ?
    N1 C8 N2 . . 114.6(9) ?
    O2 C9 N2 . . 119.7(11) ?
    O2 C9 C10 . . 125.0(10) ?
    N2 C9 C10 . . 115.3(10) ?
    C11 C10 C15 . . 119.8(11) ?
    C11 C10 C9 . . 119.4(9) ?
    C15 C10 C9 . . 120.8(11) ?
    N3 C11 C10 . . 121.9(10) ?
    N3 C11 C12 . . 119.3(10) ?
    C10 C11 C12 . . 118.7(10) ?
    C13 C12 C11 . . 120.4(12) ?
    C13 C12 H12 . . 119.8 ?
    C11 C12 H12 . . 119.8 ?
    C12 C13 C14 . . 121.1(12) ?
    C12 C13 H13 . . 119.5 ?
    C14 C13 H13 . . 119.5 ?
    C15 C14 C13 . . 119.2(11) ?
    C15 C14 H14 . . 120.4 ?
    C13 C14 H14 . . 120.4 ?
    C14 C15 C10 . . 120.8(12) ?
    C14 C15 H15 . . 119.6 ?
    C10 C15 H15 . . 119.6 ?
    N2 C16 C17 . . 114.5(9) ?
    N2 C16 H16A . . 108.6 ?
    C17 C16 H16A . . 108.6 ?
    N2 C16 H16B . . 108.6 ?
    C17 C16 H16B . . 108.6 ?
    H16A C16 H16B . . 107.6 ?
    O1 C17 C16 . . 109.8(9) ?
    O1 C17 H17A . . 109.7 ?
    C16 C17 H17A . . 109.7 ?
    O1 C17 H17B . . 109.7 ?
    C16 C17 H17B . . 109.7 ?
    H17A C17 H17B . . 108.2 ?
    C8 N1 C5 . . 126.3(9) ?
    C8 N1 H1 . . 113(9) ?
    C5 N1 H1 . . 116(8) ?
    C8 N2 C9 . . 120.6(9) ?
    C8 N2 C16 . . 122.7(9) ?
    C9 N2 C16 . . 116.6(9) ?
    C8 N3 C11 . . 118.2(9) ?
    C17 O1 H1D . . 113(10) ?
loop_
    _geom_torsion_atom_site_label_1
    _geom_torsion_atom_site_label_2
    _geom_torsion_atom_site_label_3
    _geom_torsion_atom_site_label_4
    _geom_torsion_site_symmetry_1
    _geom_torsion_site_symmetry_2
    _geom_torsion_site_symmetry_3
    _geom_torsion_site_symmetry_4
    _geom_torsion
    _geom_torsion_publ_flag
    C7 C2 C3 C4 . . . . 1.7(18) ?
    C1 C2 C3 C4 . . . . -177.7(11) ?
    C2 C3 C4 C5 . . . . 0.0(18) ?
    C3 C4 C5 C6 . . . . -1.8(17) ?
    C3 C4 C5 N1 . . . . -177.9(10) ?
    C4 C5 C6 C7 . . . . 1.8(16) ?
    N1 C5 C6 C7 . . . . 177.6(10) ?
    C3 C2 C7 C6 . . . . -1.7(18) ?
    C1 C2 C7 C6 . . . . 177.7(11) ?
    C5 C6 C7 C2 . . . . -0.1(17) ?
    O2 C9 C10 C11 . . . . -179.1(10) ?
    N2 C9 C10 C11 . . . . 2.0(14) ?
    O2 C9 C10 C15 . . . . 0.2(17) ?
    N2 C9 C10 C15 . . . . -178.7(10) ?
    C15 C10 C11 N3 . . . . -177.3(10) ?
    C9 C10 C11 N3 . . . . 2.0(15) ?
    C15 C10 C11 C12 . . . . 0.8(16) ?
    C9 C10 C11 C12 . . . . -179.9(10) ?
    N3 C11 C12 C13 . . . . 177.4(12) ?
    C10 C11 C12 C13 . . . . -0.7(18) ?
    C11 C12 C13 C14 . . . . 0(2) ?
    C12 C13 C14 C15 . . . . 0(2) ?
    C13 C14 C15 C10 . . . . 0(2) ?
    C11 C10 C15 C14 . . . . -0.2(18) ?
    C9 C10 C15 C14 . . . . -179.5(11) ?
    N2 C16 C17 O1 . . . . 79.0(12) ?
    N3 C8 N1 C5 . . . . 4.7(17) ?
    N2 C8 N1 C5 . . . . -175.6(9) ?
    C4 C5 N1 C8 . . . . -152.1(11) ?
    C6 C5 N1 C8 . . . . 32.0(17) ?
    N3 C8 N2 C9 . . . . 3.5(15) ?
    N1 C8 N2 C9 . . . . -176.3(9) ?
    N3 C8 N2 C16 . . . . -175.9(10) ?
    N1 C8 N2 C16 . . . . 4.3(14) ?
    O2 C9 N2 C8 . . . . 176.4(10) ?
    C10 C9 N2 C8 . . . . -4.6(14) ?
    O2 C9 N2 C16 . . . . -4.1(15) ?
    C10 C9 N2 C16 . . . . 174.9(9) ?
    C17 C16 N2 C8 . . . . -84.7(12) ?
    C17 C16 N2 C9 . . . . 95.9(11) ?
    N1 C8 N3 C11 . . . . -179.6(9) ?
    N2 C8 N3 C11 . . . . 0.7(16) ?
    C10 C11 N3 C8 . . . . -3.4(16) ?
    C12 C11 N3 C8 . . . . 178.5(10) ?
loop_
    _geom_hbond_atom_site_label_D
    _geom_hbond_atom_site_label_H
    _geom_hbond_atom_site_label_A
    _geom_hbond_site_symmetry_A
    _geom_hbond_distance_DH
    _geom_hbond_distance_HA
    _geom_hbond_distance_DA
    _geom_hbond_angle_DHA
    O1 H1D N3 3_776 0.88(15) 2.09(15) 2.882(12) 149(13)
    N1 H1 O1 . 0.87(7) 1.98(8) 2.806(12) 160(12)
