# Supplementary material for: 3-(2-Hydroxy­ethyl)-2-(p-tolyl­amino)­quinazolin-4(3H)-one
Source: Acta Crystallogr Sect E Struct Rep Online. 2008 Dec 6;65(Pt 1):o34–5. doi: 10.1107/S1600536808040440 (PMC2967952; doi:10.1107/S1600536808040440)
Supplement: Supplementary file 2 [file e-65-00o34-Isup2.hkl]

# 
# h,k,l, Fc-squared, Fo-squared, sigma(Fo-squared) and status flag 
# 
data_I
_shelx_title ' 081109cm in P2(1)/n' 
_shelx_refln_list_code          4 
_shelx_F_calc_maximum      310.68 
_exptl_crystal_F_000       624.00 
_reflns_d_resolution_high  0.8107 
 
loop_ 
 _symmetry_equiv_pos_as_xyz 
 'x, y, z' 
 '-x+1/2, y+1/2, -z+1/2' 
 '-x, -y, -z' 
 'x-1/2, -y-1/2, z-1/2' 
 
_cell_length_a     7.8589 
_cell_length_b    19.1706 
_cell_length_c    10.6696 
_cell_angle_alpha  90.000 
_cell_angle_beta  111.082 
_cell_angle_gamma  90.000 
 
_shelx_F_squared_multiplier     1.000 
 
loop_ 
 _refln_index_h 
 _refln_index_k 
 _refln_index_l 
 _refln_F_squared_calc 
 _refln_F_squared_meas 
 _refln_F_squared_sigma 
 _refln_observed_status 
   2   0   0    35449.62    36404.56    634.83 o 
   4   0   0     3093.99     3080.76     54.59 o 
   6   0   0      310.48      278.80     11.14 o 
   8   0   0       48.56       66.58      7.00 o 
   1   1   0     7229.86     7538.12    107.54 o 
   2   1   0     1523.34     1513.30     22.18 o 
   3   1   0       58.54       60.91      2.12 o 
   4   1   0       24.57       18.65      1.27 o 
   5   1   0       14.03       12.85      1.91 o 
   6   1   0        4.31        6.81      1.96 o 
   7   1   0        1.04        2.12      3.03 o 
   8   1   0       48.72       59.89      4.83 o 
   9   1   0       57.97       63.88      5.34 o 
   0   2   0     2422.93     2664.67     53.74 o 
   1   2   0     1657.05     1735.12     23.14 o 
   2   2   0        0.87        2.31      0.57 o 
   3   2   0      307.40      317.25      5.52 o 
   4   2   0       12.44       12.97      1.18 o 
   5   2   0       21.48       17.15      2.07 o 
   6   2   0        0.10        0.24      1.56 o 
   7   2   0        0.28        0.00      1.99 o 
   8   2   0       98.08      110.71      6.12 o 
   9   2   0       38.58       45.18      4.75 o 
   1   3   0        2.06        1.31      0.52 o 
   2   3   0        1.43        0.00      0.32 o 
   3   3   0      122.41      107.85      2.60 o 
   4   3   0      224.51      232.66      4.68 o 
   5   3   0       71.34       69.43      4.18 o 
   6   3   0      140.44      148.28      5.43 o 
   7   3   0        9.16        5.23      2.27 o 
   8   3   0      140.43      151.84     13.74 o 
   0   4   0     2982.22     3200.91     56.19 o 
   1   4   0       51.50       50.80      1.18 o 
   2   4   0     2381.39     2511.60     31.45 o 
   3   4   0      758.22      776.92     12.26 o 
   4   4   0       32.89       37.27      1.86 o 
   5   4   0       79.13       77.41      2.77 o 
   6   4   0        2.10        2.18      1.74 o 
   7   4   0        0.05        0.00      2.25 o 
   8   4   0       48.57       45.79      4.38 o 
   1   5   0     1534.27     1698.44     24.98 o 
   2   5   0      215.19      203.48      3.28 o 
   3   5   0       82.03       78.97      2.59 o 
   4   5   0      204.06      205.56      4.47 o 
   5   5   0      225.47      225.51      5.62 o 
   6   5   0        0.39        0.00      1.71 o 
   7   5   0       18.68       13.32      2.77 o 
   8   5   0        2.67        4.05      2.92 o 
   0   6   0     2728.16     3073.03     54.25 o 
   1   6   0      150.61      165.31      3.33 o 
   2   6   0       23.72       28.78      1.14 o 
   3   6   0      454.18      456.93      6.62 o 
   4   6   0      353.58      365.33      6.93 o 
   5   6   0        2.43        4.46      1.48 o 
   6   6   0       16.63       20.80      3.21 o 
   7   6   0        4.17        2.58      2.48 o 
   8   6   0        0.52        2.23      3.39 o 
   1   7   0      205.67      198.04      3.87 o 
   2   7   0       58.70       63.31      2.08 o 
   3   7   0       26.82       29.51      1.28 o 
   4   7   0       84.10       81.23      2.99 o 
   5   7   0      176.90      177.72      6.45 o 
   6   7   0        0.17        0.00      1.79 o 
   7   7   0        0.03        1.47      2.34 o 
   8   7   0        1.72        0.00      2.84 o 
   0   8   0     1311.48     1440.78     26.44 o 
   1   8   0        1.68        0.72      0.63 o 
   2   8   0        0.88        0.90      0.68 o 
   3   8   0      195.37      184.01      3.42 o 
   4   8   0      173.92      192.97      6.63 o 
   5   8   0       82.25       74.95      4.25 o 
   6   8   0        6.64        4.32      2.20 o 
   7   8   0       22.64       19.82      3.32 o 
   8   8   0        0.23        0.00      2.82 o 
   1   9   0      901.67     1001.39     13.48 o 
   2   9   0      198.65      233.63      4.09 o 
   3   9   0        1.33        0.43      0.79 o 
   4   9   0      118.26      127.17      3.75 o 
   5   9   0       14.36       16.82      1.98 o 
   6   9   0       43.43       49.22      4.79 o 
   7   9   0       10.60        9.67      2.98 o 
   8   9   0       12.20        7.51      3.47 o 
   0  10   0     2793.34     3394.65     60.65 o 
   1  10   0      580.34      716.03     10.12 o 
   2  10   0      320.89      355.14      5.72 o 
   3  10   0      267.39      265.65      4.69 o 
   4  10   0      267.78      272.80      6.03 o 
   5  10   0       36.64       31.10      2.45 o 
   6  10   0        3.20        4.04      2.34 o 
   7  10   0        9.90       14.36      3.36 o 
   8  10   0        8.11        2.62      3.54 o 
   1  11   0        0.10        0.90      0.82 o 
   2  11   0      130.18      127.71      2.98 o 
   3  11   0       36.82       40.03      1.86 o 
   4  11   0       35.54       37.06      2.44 o 
   5  11   0      191.95      193.44      5.24 o 
   6  11   0        5.29        1.47      2.61 o 
   7  11   0        0.85        2.12      4.00 o 
   8  11   0        7.31        7.33      5.13 o 
   0  12   0      146.09      164.10      4.90 o 
   1  12   0       64.94       54.39      2.09 o 
   2  12   0       86.73       92.75      4.32 o 
   3  12   0       55.04       57.76      2.24 o 
   4  12   0      499.41      477.30      9.80 o 
   5  12   0      224.90      229.87      6.40 o 
   6  12   0        0.18        0.63      1.91 o 
   7  12   0        0.02        0.00      3.25 o 
   1  13   0        9.51        6.24      1.14 o 
   2  13   0        6.52        5.35      1.22 o 
   3  13   0       46.90       41.74      2.09 o 
   4  13   0       98.79       98.09      3.87 o 
   5  13   0      299.41      301.24      7.13 o 
   6  13   0       12.54       15.70      2.75 o 
   7  13   0        0.44        1.24      4.10 o 
   0  14   0      313.69      297.41      7.67 o 
   1  14   0       27.81       27.58      1.81 o 
   2  14   0       14.41       13.38      1.49 o 
   3  14   0       69.34       67.37      2.64 o 
   4  14   0     1036.89     1050.88     17.82 o 
   5  14   0       13.31       13.36      2.40 o 
   6  14   0       28.79       30.13      3.54 o 
   7  14   0        0.99        4.24      4.44 o 
   1  15   0       11.02       12.78      1.54 o 
   2  15   0       11.13       10.45      1.50 o 
   3  15   0       84.13       84.81      3.02 o 
   4  15   0      383.54      368.05      8.18 o 
   5  15   0      153.24      165.77      5.56 o 
   6  15   0        8.11        7.02      2.92 o 
   0  16   0        1.14        0.00      1.81 o 
   1  16   0      171.32      156.90      3.91 o 
   2  16   0       42.48       42.45      2.72 o 
   3  16   0       46.72       45.09      2.50 o 
   4  16   0      106.56      101.28      4.42 o 
   5  16   0       18.09       17.06      3.02 o 
   6  16   0        4.78        9.01      3.18 o 
   1  17   0       76.70       76.62      3.02 o 
   2  17   0       63.30       50.85      2.63 o 
   3  17   0      113.38      102.95      4.32 o 
   4  17   0      107.46       95.99      5.40 o 
   5  17   0        4.25        3.82      2.78 o 
   6  17   0       43.21       47.76      4.45 o 
   0  18   0        0.78        0.00      1.93 o 
   1  18   0      231.22      199.86      4.93 o 
   2  18   0      116.63      115.49      3.75 o 
   3  18   0       14.67       16.85      2.78 o 
   4  18   0       21.98       23.94      3.30 o 
   5  18   0       43.67       47.69      4.94 o 
   1  19   0      136.68      130.93      4.11 o 
   2  19   0        6.70        7.08      1.98 o 
   3  19   0        0.64        0.00      2.34 o 
   4  19   0        7.01        9.52      2.90 o 
   5  19   0       21.80       31.61      4.31 o 
   0  20   0      106.21      106.85      6.38 o 
   1  20   0       82.43       80.61      3.55 o 
   2  20   0       12.72       11.86      2.38 o 
   3  20   0       52.56       62.61      4.92 o 
   4  20   0       10.37       14.32      3.57 o 
   1  21   0        3.46        0.77      2.05 o 
   2  21   0        5.01        0.55      2.39 o 
   3  21   0        0.41        0.97      2.85 o 
   4  21   0        0.60        6.09      3.37 o 
   0  22   0       13.60       22.70      5.38 o 
   1  22   0        0.01        0.00      2.73 o 
   2  22   0       13.77       16.59      2.96 o 
   3  22   0        1.08        2.21      3.08 o 
   1  23   0        0.15        2.49      3.49 o 
   2  23   0        0.43        1.84      3.44 o 
  -9   0   1       60.32       67.28      7.31 o 
  -7   0   1       10.18       15.08      3.71 o 
  -5   0   1       20.14       20.06      3.21 o 
  -3   0   1     1230.75     1085.93     19.71 o 
  -1   0   1      160.92      108.07      4.63 o 
   1   0   1       24.60       19.84      0.97 o 
   3   0   1     1254.42     1274.29     23.23 o 
   5   0   1      176.07      155.37      8.62 o 
   7   0   1      385.28      406.51     15.46 o 
  -9   1   1       15.78       11.20      3.21 o 
  -8   1   1       10.46       14.38      3.08 o 
  -7   1   1       51.24       42.06      3.56 o 
  -6   1   1      250.27      230.35      6.86 o 
  -5   1   1      942.10      837.89     17.22 o 
  -4   1   1     1601.21     1618.08     24.21 o 
  -3   1   1     3875.28     3856.09     55.70 o 
  -2   1   1     4769.45     4905.61     60.56 o 
  -1   1   1     1875.94     1879.05     23.35 o 
   0   1   1     3351.74     3540.71     46.57 o 
   1   1   1     3243.77     3673.10     52.68 o 
   2   1   1     1535.76     1581.43     23.22 o 
   3   1   1      177.92      193.62      3.16 o 
   4   1   1      254.85      238.28      4.10 o 
   5   1   1       14.61       14.51      1.97 o 
   6   1   1        4.08        7.80      2.09 o 
   7   1   1        1.82        3.98      2.45 o 
   8   1   1       46.46       43.21      4.40 o 
  -9   2   1        0.01        0.00      2.70 o 
  -8   2   1       10.94        8.43      2.88 o 
  -7   2   1        7.38        6.07      2.29 o 
  -6   2   1        2.23        0.00      1.56 o 
  -5   2   1      886.50      897.28     14.35 o 
  -4   2   1      224.55      180.44      3.78 o 
  -3   2   1      589.02      572.70      9.13 o 
  -2   2   1     5022.55     5009.67     61.89 o 
  -1   2   1      402.45      395.54      5.56 o 
   0   2   1      741.76      790.75     10.71 o 
   1   2   1      166.44      129.13      3.48 o 
   2   2   1     1971.65     2097.21     26.33 o 
   3   2   1     1099.47     1151.84     14.95 o 
   4   2   1     1131.70     1171.03     16.61 o 
   5   2   1       14.99       19.23      2.19 o 
   6   2   1      100.27      102.27      6.47 o 
   7   2   1        3.75        5.29      2.51 o 
   8   2   1       14.35       10.34      3.17 o 
  -9   3   1        0.04        3.67      3.05 o 
  -8   3   1        1.68        3.59      2.55 o 
  -7   3   1       14.91       14.79      3.01 o 
  -6   3   1      139.95      147.63      5.32 o 
  -5   3   1      276.60      268.87      5.40 o 
  -4   3   1       72.67       84.70      2.65 o 
  -3   3   1      272.83      286.00      5.13 o 
  -2   3   1     2543.85     2606.66     32.52 o 
  -1   3   1    11346.63    11251.88    172.57 o 
   0   3   1     1996.82     2161.28     26.92 o 
   1   3   1     2273.68     2383.80     29.68 o 
   2   3   1        0.20        0.32      0.42 o 
   3   3   1      406.51      479.63      6.75 o 
   4   3   1       85.26      105.46      2.94 o 
   5   3   1        0.20        0.00      1.32 o 
   6   3   1       39.06       45.34      3.50 o 
   7   3   1       21.88       25.36      3.39 o 
   8   3   1        0.01        1.79      2.82 o 
  -9   4   1        3.41        2.34      2.93 o 
  -8   4   1        8.32        6.29      3.16 o 
  -7   4   1        7.98       12.55      2.61 o 
  -6   4   1       55.26       55.27      3.63 o 
  -5   4   1      134.18      123.71      3.35 o 
  -4   4   1       93.66      127.46      3.17 o 
  -3   4   1       42.52       37.98      1.17 o 
  -2   4   1        3.49        2.45      0.53 o 
  -1   4   1      152.56      144.26      2.78 o 
   0   4   1      345.52      395.13      5.39 o 
   1   4   1      503.33      528.88      7.61 o 
   2   4   1       33.22       31.31      1.46 o 
   3   4   1        0.13        0.40      0.62 o 
   4   4   1      475.90      538.40      9.28 o 
   5   4   1       77.56       71.29      4.83 o 
   6   4   1       27.46       27.05      3.00 o 
   7   4   1       85.98       88.20      5.27 o 
   8   4   1       15.87       23.32      3.81 o 
  -9   5   1        9.52       12.34      4.05 o 
  -8   5   1        0.83        0.08      2.47 o 
  -7   5   1        0.23        0.00      2.07 o 
  -6   5   1        4.13        3.00      1.75 o 
  -5   5   1      215.19      234.31      6.72 o 
  -4   5   1      687.03      637.80     10.63 o 
  -3   5   1       81.63       83.07      1.82 o 
  -2   5   1      172.77      171.79      3.95 o 
  -1   5   1      282.19      255.10      4.46 o 
   0   5   1      567.24      619.31      8.26 o 
   1   5   1     1115.15     1169.09     16.11 o 
   2   5   1     1333.09     1374.49     17.71 o 
   3   5   1     1766.50     1967.91     25.16 o 
   4   5   1       57.46       58.50      2.58 o 
   5   5   1       82.28       80.01      2.98 o 
   6   5   1        0.48        4.11      2.08 o 
   7   5   1        3.01        3.82      2.47 o 
   8   5   1        3.38        2.83      3.53 o 
  -8   6   1        2.33        2.11      2.53 o 
  -7   6   1        3.01        3.05      2.21 o 
  -6   6   1        9.51       12.91      2.22 o 
  -5   6   1      455.11      457.26     10.03 o 
  -4   6   1       22.95       19.75      1.67 o 
  -3   6   1      276.12      315.04      5.12 o 
  -2   6   1      156.34      144.57      2.81 o 
  -1   6   1      129.36      118.96      2.79 o 
   0   6   1      217.49      222.23      3.51 o 
   1   6   1        0.28        0.57      0.59 o 
   2   6   1        1.39        0.86      0.58 o 
   3   6   1      207.88      229.31      3.88 o 
   4   6   1       28.13       26.87      1.83 o 
   5   6   1       25.83       27.90      2.17 o 
   6   6   1       17.30       11.43      2.47 o 
   7   6   1       16.25       20.42      3.25 o 
   8   6   1       11.46       12.20      3.40 o 
  -8   7   1       18.79       12.22      3.18 o 
  -7   7   1       29.97       32.49      4.10 o 
  -6   7   1       34.42       29.84      3.44 o 
  -5   7   1        0.25        0.71      1.21 o 
  -4   7   1       40.13       47.89      2.24 o 
  -3   7   1        7.63        3.66      0.78 o 
  -2   7   1      271.28      305.01      5.27 o 
  -1   7   1       26.38       19.94      1.02 o 
   0   7   1      139.26      176.44      3.06 o 
   1   7   1       45.13       44.83      2.87 o 
   2   7   1        8.99        7.70      0.83 o 
   3   7   1        1.24        0.97      0.72 o 
   4   7   1       17.71       20.51      2.16 o 
   5   7   1       19.44       23.42      3.23 o 
   6   7   1        2.88        0.00      2.01 o 
   7   7   1        3.93        0.00      2.97 o 
   8   7   1        1.10        1.30      3.18 o 
  -8   8   1        1.48        1.73      2.97 o 
  -7   8   1        0.44        0.00      2.25 o 
  -6   8   1       24.14       25.00      2.94 o 
  -5   8   1       30.26       34.27      2.28 o 
  -4   8   1       65.17       66.50      2.68 o 
  -3   8   1        0.58        0.19      0.70 o 
  -2   8   1      122.43      143.30      2.83 o 
  -1   8   1      252.53      258.47      4.20 o 
   0   8   1       25.45       21.54      1.10 o 
   1   8   1      441.90      465.08      7.26 o 
   2   8   1       78.98       79.11      2.06 o 
   3   8   1      146.52      127.25      3.08 o 
   4   8   1        8.61        9.58      1.46 o 
   5   8   1        3.34        2.33      1.50 o 
   6   8   1        2.35        2.01      2.12 o 
   7   8   1       33.34       31.18      3.84 o 
   8   8   1       19.42       24.10      4.77 o 
  -8   9   1        0.88        1.66      3.19 o 
  -7   9   1       12.16       11.39      2.99 o 
  -6   9   1       10.27        9.51      2.49 o 
  -5   9   1       23.69       26.41      2.20 o 
  -4   9   1      138.29      125.77      3.94 o 
  -3   9   1      504.33      480.82      7.71 o 
  -2   9   1     1457.41     1590.16     20.75 o 
  -1   9   1     3959.81     4366.47     54.65 o 
   0   9   1     1302.74     1577.47     20.50 o 
   1   9   1     1168.94     1289.97     18.20 o 
   2   9   1       35.84       50.35      1.94 o 
   3   9   1      111.65      113.46      2.74 o 
   4   9   1        3.36        1.12      1.60 o 
   5   9   1       60.76       58.91      3.18 o 
   6   9   1        4.71        3.58      2.34 o 
   7   9   1       11.67       13.23      3.30 o 
   8   9   1        0.50        0.83      4.68 o 
  -8  10   1        1.55        1.16      3.32 o 
  -7  10   1        5.65        5.88      2.84 o 
  -6  10   1      192.16      190.06      5.28 o 
  -5  10   1        2.42        3.49      1.53 o 
  -4  10   1       94.85       93.26      3.36 o 
  -3  10   1       19.34       20.70      1.46 o 
  -2  10   1       63.69       70.24      2.37 o 
  -1  10   1       22.22       25.08      1.38 o 
   0  10   1      702.88      747.30     10.45 o 
   1  10   1       25.00       32.15      2.01 o 
   2  10   1       30.98       30.99      2.02 o 
   3  10   1        5.72        4.08      1.04 o 
   4  10   1      144.53      147.70      4.21 o 
   5  10   1        0.14        2.24      1.79 o 
   6  10   1       15.35       23.00      3.31 o 
   7  10   1        8.28        7.82      3.72 o 
  -8  11   1        4.59        8.69      3.87 o 
  -7  11   1        7.67        9.99      3.39 o 
  -6  11   1       11.30       12.25      2.18 o 
  -5  11   1      545.58      528.81     10.08 o 
  -4  11   1       23.78       25.84      2.06 o 
  -3  11   1      515.60      505.74      8.32 o 
  -2  11   1      194.29      202.66      4.61 o 
  -1  11   1       24.03       36.68      1.68 o 
   0  11   1      231.99      255.69      4.50 o 
   1  11   1      807.69      807.27     12.17 o 
   2  11   1        8.52        8.94      1.16 o 
   3  11   1      611.69      581.16      8.78 o 
   4  11   1      179.52      184.79      4.91 o 
   5  11   1       16.05       17.45      2.21 o 
   6  11   1        0.29        0.60      2.93 o 
   7  11   1       22.12       32.26      8.06 o 
  -8  12   1       10.70        6.04      3.90 o 
  -7  12   1        5.44        8.60      3.34 o 
  -6  12   1       20.84       19.09      2.53 o 
  -5  12   1        3.50        5.34      2.02 o 
  -4  12   1      110.60      109.83      3.81 o 
  -3  12   1       18.70       15.90      1.94 o 
  -2  12   1        3.33        2.82      1.00 o 
  -1  12   1      350.09      348.73      5.84 o 
   0  12   1      124.93      122.92      2.94 o 
   1  12   1      439.92      413.94      7.18 o 
   2  12   1      318.37      299.82      5.27 o 
   3  12   1      128.23      131.24      3.29 o 
   4  12   1       74.14       78.81      3.49 o 
   5  12   1       16.35       22.28      2.45 o 
   6  12   1       23.47       26.86      4.30 o 
   7  12   1       26.03       33.71      6.10 o 
  -7  13   1        0.50        0.00      3.07 o 
  -6  13   1       52.43       54.68      3.58 o 
  -5  13   1       18.12       18.96      2.37 o 
  -4  13   1       17.14       22.50      2.51 o 
  -3  13   1       11.51       10.94      1.60 o 
  -2  13   1      103.18       95.90      2.88 o 
  -1  13   1      176.63      173.97      3.73 o 
   0  13   1      307.27      316.42      7.55 o 
   1  13   1        8.44        7.34      1.16 o 
   2  13   1       34.41       38.23      2.37 o 
   3  13   1      167.63      167.86      3.90 o 
   4  13   1      254.81      246.19      6.13 o 
   5  13   1        6.34        9.94      2.43 o 
   6  13   1       53.28       53.64      5.50 o 
   7  13   1       14.37       18.83      5.15 o 
  -7  14   1       42.55       53.50      5.21 o 
  -6  14   1      131.13      131.83      5.13 o 
  -5  14   1       96.82       93.77      4.77 o 
  -4  14   1      289.38      286.88      8.81 o 
  -3  14   1       36.60       35.07      3.10 o 
  -2  14   1      104.71      103.56      3.06 o 
  -1  14   1        1.47        0.03      1.06 o 
   0  14   1        2.65        2.73      1.07 o 
   1  14   1        3.35        3.01      1.12 o 
   2  14   1      247.29      233.24      5.59 o 
   3  14   1      262.07      251.17      5.12 o 
   4  14   1      143.25      142.26      5.40 o 
   5  14   1       28.97       27.21      3.21 o 
   6  14   1        0.12        1.39      3.08 o 
  -7  15   1        6.23        6.14      6.03 o 
  -6  15   1       71.73       72.62      4.29 o 
  -5  15   1      140.37      154.89      5.79 o 
  -4  15   1        0.00        0.00      1.70 o 
  -3  15   1       34.75       32.69      2.66 o 
  -2  15   1        0.42        2.68      1.25 o 
  -1  15   1      144.52      162.39      3.84 o 
   0  15   1        0.00        0.82      1.18 o 
   1  15   1        0.00        0.00      1.18 o 
   2  15   1        3.61        5.69      1.40 o 
   3  15   1      172.86      166.65      5.74 o 
   4  15   1      121.88      119.98      5.33 o 
   5  15   1        0.17        0.67      2.62 o 
   6  15   1        0.23        0.05      2.92 o 
  -6  16   1        2.59        3.68      2.85 o 
  -5  16   1        0.68        0.00      2.19 o 
  -4  16   1       31.06       25.67      4.17 o 
  -3  16   1      151.40      138.62      6.06 o 
  -2  16   1       34.13       43.72      2.37 o 
  -1  16   1       25.13       25.65      2.00 o 
   0  16   1      126.68      105.27      5.18 o 
   1  16   1        0.64        0.00      1.27 o 
   2  16   1      488.62      440.43      7.86 o 
   3  16   1      152.44      159.29      5.70 o 
   4  16   1       51.14       51.09      3.91 o 
   5  16   1       21.86       25.54      3.38 o 
   6  16   1       55.96       65.13      6.32 o 
  -6  17   1        1.05        0.00      3.25 o 
  -5  17   1        3.09        3.73      2.63 o 
  -4  17   1      109.43      109.38      5.13 o 
  -3  17   1        5.04        8.32      1.78 o 
  -2  17   1       37.50       35.10      2.36 o 
  -1  17   1      304.97      261.57      5.45 o 
   0  17   1       22.72       27.12      2.27 o 
   1  17   1        0.62        0.00      1.30 o 
   2  17   1       86.57       69.19      3.78 o 
   3  17   1       44.32       49.37      4.67 o 
   4  17   1       31.97       37.12      3.59 o 
   5  17   1        0.27        0.90      2.59 o 
  -6  18   1        1.71        4.02      3.66 o 
  -5  18   1        0.57        0.00      2.71 o 
  -4  18   1       31.50       33.91      3.54 o 
  -3  18   1       23.06       24.88      3.11 o 
  -2  18   1      155.23      145.06      4.64 o 
  -1  18   1        1.28        3.34      1.57 o 
   0  18   1      167.56      147.60      4.17 o 
   1  18   1        1.79        0.52      1.57 o 
   2  18   1        4.89        5.42      1.82 o 
   3  18   1       22.72       23.42      3.09 o 
   4  18   1        1.02        3.29      2.71 o 
   5  18   1        1.52        0.29      2.93 o 
  -5  19   1        3.28        3.77      3.37 o 
  -4  19   1       31.22       27.59      3.54 o 
  -3  19   1       17.06       19.34      3.08 o 
  -2  19   1       48.31       44.17      3.03 o 
  -1  19   1      123.26      114.96      4.20 o 
   0  19   1       79.39       75.18      4.10 o 
   1  19   1        4.34        4.21      1.81 o 
   2  19   1       47.11       42.74      2.97 o 
   3  19   1        6.76       10.32      2.73 o 
   4  19   1        0.70        3.58      2.81 o 
   5  19   1        3.26        1.50      3.11 o 
  -5  20   1        0.00        0.18      3.86 o 
  -4  20   1        0.13        0.00      3.05 o 
  -3  20   1        6.99        6.91      2.64 o 
  -2  20   1        0.45        2.72      2.06 o 
  -1  20   1        0.14        1.34      1.94 o 
   0  20   1       43.60       41.34      3.32 o 
   1  20   1        1.01        0.00      2.04 o 
   2  20   1       16.51       17.83      2.64 o 
   3  20   1        2.76        5.10      2.88 o 
   4  20   1       30.89       37.77      4.25 o 
  -4  21   1        2.29        1.97      3.12 o 
  -3  21   1        0.93        3.30      2.96 o 
  -2  21   1        0.13        0.00      2.16 o 
  -1  21   1       28.94       28.17      3.09 o 
   0  21   1        0.43        1.80      2.27 o 
   1  21   1        0.47        2.40      2.38 o 
   2  21   1        6.29        4.00      2.57 o 
   3  21   1        2.32        0.00      2.85 o 
  -3  22   1        3.32        0.00      3.09 o 
  -2  22   1        0.71        2.04      2.90 o 
  -1  22   1        0.94        0.00      2.47 o 
   0  22   1        0.16        0.00      2.45 o 
   1  22   1        5.52        8.74      2.84 o 
   2  22   1        4.82        7.14      3.18 o 
  -2  23   1        6.69        1.60      3.35 o 
  -1  23   1        4.92        6.31      3.19 o 
   0  23   1       11.96       11.00      3.08 o 
   1  23   1        8.55       10.61      3.24 o 
  -8   0   2       76.31       59.58      6.99 o 
  -6   0   2      409.55      349.59     12.59 o 
  -4   0   2     3944.53     3693.13     65.15 o 
  -2   0   2    96521.20    91022.91   1579.61 o 
   0   0   2     5299.95     5369.02     93.62 o 
   2   0   2      178.53      214.20      4.81 o 
   4   0   2       72.66       69.61      2.79 o 
   6   0   2        0.83        2.12      2.76 o 
   8   0   2       38.59       27.89      5.59 o 
  -9   1   2        1.95        6.30      3.69 o 
  -8   1   2       53.35       48.18      4.47 o 
  -7   1   2        0.08        0.00      2.00 o 
  -6   1   2      118.50      107.45      8.97 o 
  -5   1   2       13.08       13.82      1.27 o 
  -4   1   2     1404.86     1471.84     18.90 o 
  -3   1   2     2176.15     2314.24     29.05 o 
  -2   1   2       83.07       72.59      3.56 o 
  -1   1   2     6577.37     6842.15     84.21 o 
   0   1   2        8.07        7.89      0.84 o 
   1   1   2     1022.72     1024.07     32.02 o 
   2   1   2      773.32      841.27     11.09 o 
   3   1   2      194.44      193.81      3.35 o 
   4   1   2       21.87       21.41      1.75 o 
   5   1   2        2.43        2.52      1.59 o 
   6   1   2      296.75      317.86     11.69 o 
   7   1   2      162.31      177.76      7.98 o 
   8   1   2        7.50       10.65      3.37 o 
  -9   2   2      102.17      102.20      6.06 o 
  -8   2   2        3.66        4.63      3.22 o 
  -7   2   2      230.93      199.64      6.74 o 
  -6   2   2       22.45       22.70      3.20 o 
  -5   2   2      943.43      906.86     14.46 o 
  -4   2   2       35.59       32.29      1.11 o 
  -3   2   2     2327.21     2291.51     28.78 o 
  -2   2   2     1484.70     1418.24     17.97 o 
  -1   2   2     4615.97     4849.42     59.90 o 
   0   2   2        0.90        0.58      1.34 o 
   1   2   2       50.25       41.07      1.16 o 
   2   2   2      165.74      178.49      2.99 o 
   3   2   2      415.38      426.72      6.22 o 
   4   2   2        1.15        0.18      0.97 o 
   5   2   2       28.99       33.02      2.85 o 
   6   2   2      202.82      215.83      8.46 o 
   7   2   2      160.09      145.07      6.52 o 
   8   2   2        7.57        5.01      3.11 o 
  -9   3   2        2.86        6.45      3.13 o 
  -8   3   2        6.83        6.84      2.67 o 
  -7   3   2       29.21       22.95      2.88 o 
  -6   3   2      181.58      178.89      5.83 o 
  -5   3   2       25.12       22.58      1.58 o 
  -4   3   2       78.10       82.72      1.84 o 
  -3   3   2       13.24       10.50      0.72 o 
  -2   3   2       96.39      101.06      1.88 o 
  -1   3   2       54.89       44.40      1.20 o 
   0   3   2      181.22      177.88      2.98 o 
   1   3   2      384.51      402.60      5.99 o 
   2   3   2       21.63       32.48      1.33 o 
   3   3   2      144.53      166.25      3.44 o 
   4   3   2      671.41      706.38     11.76 o 
   5   3   2        1.76        1.27      1.59 o 
   6   3   2      425.47      389.77     10.29 o 
   7   3   2      190.68      179.90      7.13 o 
   8   3   2       17.80       15.77      3.56 o 
  -9   4   2        2.11        3.97      2.87 o 
  -8   4   2        4.50        4.08      2.67 o 
  -7   4   2       41.24       46.04      3.64 o 
  -6   4   2       37.92       42.16      3.43 o 
  -5   4   2      147.48      149.88      3.70 o 
  -4   4   2       52.60       44.70      1.76 o 
  -3   4   2      389.74      376.93      5.90 o 
  -2   4   2      101.23      105.24      2.13 o 
  -1   4   2     2022.90     2022.17     27.08 o 
   0   4   2       44.15       56.19      1.25 o 
   1   4   2      442.35      429.05     18.10 o 
   2   4   2     1711.76     1864.52     23.74 o 
   3   4   2     1405.22     1567.87     20.32 o 
   4   4   2      231.09      222.85      5.27 o 
   5   4   2       37.39       36.30      3.03 o 
   6   4   2      162.11      152.12     12.84 o 
   7   4   2       12.39       11.99      4.01 o 
   8   4   2        0.11        5.50      3.57 o 
  -9   5   2        7.01        4.79      3.01 o 
  -8   5   2        1.13        2.22      2.63 o 
  -7   5   2        0.21        0.72      2.09 o 
  -6   5   2       69.78       69.27      3.95 o 
  -5   5   2      169.67      154.12      3.89 o 
  -4   5   2       95.42       82.32      2.33 o 
  -3   5   2      114.08      110.84      2.24 o 
  -2   5   2       47.79       50.51      1.49 o 
  -1   5   2     2599.12     2766.07     34.62 o 
   0   5   2      143.87      152.82      3.07 o 
   1   5   2      221.10      203.54      4.01 o 
   2   5   2      216.50      235.47      3.85 o 
   3   5   2     2474.56     2722.29     34.50 o 
   4   5   2       18.73       18.45      1.68 o 
   5   5   2      230.30      213.24      6.61 o 
   6   5   2       26.09       32.34      3.72 o 
   7   5   2       72.34       66.27      4.82 o 
   8   5   2        1.68        0.00      6.42 o 
  -9   6   2        8.36        6.05      3.46 o 
  -8   6   2        1.02        0.00      2.47 o 
  -7   6   2        9.05        7.31      2.45 o 
  -6   6   2      148.49      145.12      5.39 o 
  -5   6   2       19.64       22.45      1.78 o 
  -4   6   2       17.86       15.45      1.34 o 
  -3   6   2        3.69        3.34      0.68 o 
  -2   6   2     2836.54     2894.30     36.34 o 
  -1   6   2      111.88      108.29      2.12 o 
   0   6   2      417.10      448.46      6.32 o 
   1   6   2      826.67      900.25     13.94 o 
   2   6   2     2401.40     2834.01     35.77 o 
   3   6   2        6.57        4.83      0.85 o 
   4   6   2        4.31        5.78      1.34 o 
   5   6   2       64.79       64.62      2.99 o 
   6   6   2       15.57       20.48      2.98 o 
   7   6   2       47.42       39.01      4.11 o 
   8   6   2        8.03        5.37      4.27 o 
  -9   7   2        1.02        5.35      3.61 o 
  -8   7   2        0.23        0.00      2.35 o 
  -7   7   2       35.72       34.12      3.46 o 
  -6   7   2       44.40       43.88      3.42 o 
  -5   7   2       68.83       64.81      3.01 o 
  -4   7   2        0.87        0.30      0.71 o 
  -3   7   2       16.73       17.98      1.09 o 
  -2   7   2        0.91        0.51      0.60 o 
  -1   7   2      384.86      390.00      5.73 o 
   0   7   2        6.03        5.37      0.76 o 
   1   7   2        0.04        0.00      0.54 o 
   2   7   2      131.70      156.70      3.01 o 
   3   7   2      337.52      366.35      5.79 o 
   4   7   2        0.89        0.00      1.22 o 
   5   7   2       33.40       32.69      2.39 o 
   6   7   2        0.00        0.00      1.99 o 
   7   7   2        8.42        3.01      3.44 o 
   8   7   2        1.27        1.64      4.32 o 
  -8   8   2        2.07        0.00      3.00 o 
  -7   8   2       64.59       47.05      4.09 o 
  -6   8   2       55.50       57.81      3.02 o 
  -5   8   2       83.52       70.04      2.90 o 
  -4   8   2        2.49        5.58      1.11 o 
  -3   8   2        4.26        3.10      0.85 o 
  -2   8   2     1595.23     1589.08     23.97 o 
  -1   8   2       40.11       44.46      1.51 o 
   0   8   2      120.24      118.72      2.45 o 
   1   8   2      685.79      762.53     10.49 o 
   2   8   2      595.90      612.74      9.39 o 
   3   8   2      264.87      265.67      4.64 o 
   4   8   2        3.30        5.68      1.42 o 
   5   8   2       95.92       91.10      3.60 o 
   6   8   2       33.21       31.95      3.54 o 
   7   8   2       13.03       12.47      3.80 o 
  -8   9   2       32.19       40.97      7.79 o 
  -7   9   2        0.08        2.83      2.59 o 
  -6   9   2       99.62       96.19      3.78 o 
  -5   9   2       34.86       35.26      3.19 o 
  -4   9   2      100.43      100.30      2.57 o 
  -3   9   2       34.09       31.49      1.50 o 
  -2   9   2        0.47        0.76      0.69 o 
  -1   9   2     2384.65     2637.02     33.52 o 
   0   9   2       48.35       65.98      2.16 o 
   1   9   2        3.35        6.62      0.86 o 
   2   9   2        8.79       10.46      1.65 o 
   3   9   2       23.23       22.64      1.70 o 
   4   9   2       22.36       25.10      2.09 o 
   5   9   2       25.39       25.62      2.32 o 
   6   9   2       16.93       18.38      4.38 o 
   7   9   2        0.05        1.05      4.09 o 
  -8  10   2        9.75       10.50      3.53 o 
  -7  10   2       19.70       15.98      3.43 o 
  -6  10   2      187.57      187.81      8.54 o 
  -5  10   2       19.21       12.55      2.66 o 
  -4  10   2      202.35      182.97      4.91 o 
  -3  10   2        5.14        5.00      1.00 o 
  -2  10   2      870.16      835.07     20.54 o 
  -1  10   2       21.78       35.74      1.77 o 
   0  10   2       37.16       38.06      1.61 o 
   1  10   2        0.25        0.00      0.74 o 
   2  10   2        7.25        6.70      1.32 o 
   3  10   2       81.38       81.07      2.51 o 
   4  10   2       64.54       70.50      3.16 o 
   5  10   2       17.42       21.30      2.63 o 
   6  10   2        1.48        3.60      3.19 o 
   7  10   2       46.70       46.07      5.71 o 
  -8  11   2        4.57        0.90      3.32 o 
  -7  11   2       98.42      108.09      5.95 o 
  -6  11   2       41.11       46.47      3.08 o 
  -5  11   2       65.31       72.25      3.64 o 
  -4  11   2       65.47       70.24      3.27 o 
  -3  11   2      123.85      121.81      2.97 o 
  -2  11   2       96.33       85.70      2.42 o 
  -1  11   2      121.94      126.55      3.62 o 
   0  11   2      352.95      354.28      5.77 o 
   1  11   2       45.34       46.83      1.87 o 
   2  11   2       96.78       78.49      2.62 o 
   3  11   2      494.02      472.27      7.52 o 
   4  11   2       11.01       16.56      2.59 o 
   5  11   2       24.05       29.61      2.93 o 
   6  11   2        1.59        0.00      3.51 o 
   7  11   2       71.49       72.90      7.14 o 
  -8  12   2        8.39        7.96      4.42 o 
  -7  12   2       82.93       86.07      7.45 o 
  -6  12   2      153.63      145.57      4.91 o 
  -5  12   2        0.34        0.00      1.49 o 
  -4  12   2        0.02        0.00      1.24 o 
  -3  12   2        1.01        0.88      1.06 o 
  -2  12   2      366.73      366.67      6.10 o 
  -1  12   2       22.27       21.05      1.46 o 
   0  12   2        3.69        6.98      1.08 o 
   1  12   2        5.97        4.77      1.04 o 
   2  12   2      374.40      363.35      6.58 o 
   3  12   2       81.32       78.33      2.70 o 
   4  12   2       11.35       12.92      2.30 o 
   5  12   2       32.85       35.77      3.20 o 
   6  12   2       68.81       66.46      8.77 o 
   7  12   2       13.71        7.60      4.60 o 
  -7  13   2      163.65      174.02      8.91 o 
  -6  13   2       27.54       28.04      5.13 o 
  -5  13   2        0.03        1.27      1.65 o 
  -4  13   2       17.29       13.45      1.82 o 
  -3  13   2      131.17      127.11      3.30 o 
  -2  13   2       22.55       25.37      1.76 o 
  -1  13   2      114.61      120.71      3.11 o 
   0  13   2       53.08       52.84      2.57 o 
   1  13   2      288.00      277.98      5.13 o 
   2  13   2       26.56       26.57      1.92 o 
   3  13   2      415.54      400.97      9.11 o 
   4  13   2      152.55      150.42      5.46 o 
   5  13   2       20.28       20.20      3.02 o 
   6  13   2        1.04        1.40      3.47 o 
  -7  14   2        6.80       11.66      4.34 o 
  -6  14   2      163.84      173.86      6.24 o 
  -5  14   2      105.08      111.71      5.17 o 
  -4  14   2       12.57       18.45      2.20 o 
  -3  14   2       66.04       61.16      2.51 o 
  -2  14   2       79.87       71.42      2.61 o 
  -1  14   2      171.57      167.70      3.78 o 
   0  14   2        0.36        0.00      1.03 o 
   1  14   2      874.75      884.63     12.81 o 
   2  14   2     1787.66     1878.20     36.02 o 
   3  14   2      438.99      431.57      9.80 o 
   4  14   2       24.81       27.60      3.07 o 
   5  14   2       65.43       74.10      4.59 o 
   6  14   2        2.07        1.63      3.84 o 
  -7  15   2       21.02       20.67      7.77 o 
  -6  15   2       76.01       79.04      4.74 o 
  -5  15   2      135.45      135.81      6.21 o 
  -4  15   2      115.10      101.92      4.94 o 
  -3  15   2       39.22       38.91      2.22 o 
  -2  15   2       65.17       73.43      3.20 o 
  -1  15   2      135.45      126.26      3.48 o 
   0  15   2      108.82      113.54      3.40 o 
   1  15   2       16.96       20.63      1.92 o 
   2  15   2     1096.89     1044.12     21.73 o 
   3  15   2      421.22      402.53      9.50 o 
   4  15   2       74.77       69.54      4.36 o 
   5  15   2       20.10       19.86      3.26 o 
   6  15   2        9.58       13.93      4.90 o 
  -7  16   2        0.52        0.00      4.26 o 
  -6  16   2       93.16      105.67      5.46 o 
  -5  16   2      144.37      128.72      5.50 o 
  -4  16   2       15.92       24.40      3.28 o 
  -3  16   2       12.71        9.10      1.76 o 
  -2  16   2        0.10        0.69      1.41 o 
  -1  16   2        1.46        0.83      1.32 o 
   0  16   2       72.75       66.46      2.71 o 
   1  16   2      193.76      204.85      6.83 o 
   2  16   2       95.94       89.50      4.42 o 
   3  16   2        0.28        2.29      2.20 o 
   4  16   2       29.59       30.81      3.50 o 
   5  16   2       17.63       14.94      3.22 o 
  -6  17   2       13.80       11.30      3.23 o 
  -5  17   2      135.13      121.72      7.04 o 
  -4  17   2        0.00        0.00      2.14 o 
  -3  17   2       78.74       80.68      4.31 o 
  -2  17   2       57.83       54.45      3.43 o 
  -1  17   2       18.04       19.63      2.09 o 
   0  17   2      137.99      110.93      5.43 o 
   1  17   2        8.53        9.40      1.79 o 
   2  17   2      140.83      131.63      4.31 o 
   3  17   2        1.38        0.72      2.36 o 
   4  17   2       66.85       78.24      4.96 o 
   5  17   2        0.13        1.24      2.94 o 
  -6  18   2        3.39        6.03      3.00 o 
  -5  18   2       10.69       10.03      2.84 o 
  -4  18   2        5.58        5.11      2.86 o 
  -3  18   2      151.90      137.94      5.56 o 
  -2  18   2       48.99       49.80      2.99 o 
  -1  18   2       35.83       30.44      2.71 o 
   0  18   2        5.06        2.83      1.89 o 
   1  18   2        5.68        8.43      2.08 o 
   2  18   2        0.01        1.79      1.98 o 
   3  18   2       15.47       18.37      3.47 o 
   4  18   2       14.93       24.29      3.55 o 
   5  18   2        4.31        3.11      3.06 o 
  -5  19   2        0.43        3.34      2.91 o 
  -4  19   2       26.46       26.29      3.51 o 
  -3  19   2       91.01       81.71      4.21 o 
  -2  19   2        4.03        5.55      2.13 o 
  -1  19   2      102.67       97.13      4.27 o 
   0  19   2        5.04        4.62      2.03 o 
   1  19   2       19.66       22.43      2.60 o 
   2  19   2       40.59       34.51      3.42 o 
   3  19   2       28.00       40.23      4.48 o 
   4  19   2        5.50        8.54      3.63 o 
  -5  20   2        1.20        3.77      3.34 o 
  -4  20   2        3.53        2.02      2.86 o 
  -3  20   2        7.97        8.01      2.97 o 
  -2  20   2       93.29       97.99      4.85 o 
  -1  20   2       30.64       29.12      2.94 o 
   0  20   2       11.80        8.58      3.12 o 
   1  20   2       25.89       25.97      2.91 o 
   2  20   2       30.99       35.56      3.24 o 
   3  20   2        0.09        1.37      3.09 o 
   4  20   2        6.33        2.16      3.68 o 
  -4  21   2        2.24        0.00      3.04 o 
  -3  21   2        4.22        4.19      3.12 o 
  -2  21   2        0.99        2.50      2.52 o 
  -1  21   2        2.00        0.80      2.31 o 
   0  21   2        0.07        3.43      2.34 o 
   1  21   2        2.31        3.10      2.40 o 
   2  21   2        7.90        5.41      3.13 o 
   3  21   2       25.55       15.12      3.96 o 
  -3  22   2        2.50        5.60      3.33 o 
  -2  22   2        3.41        5.39      2.81 o 
  -1  22   2        0.44        1.87      2.72 o 
   0  22   2        7.91        4.91      2.81 o 
   1  22   2        0.34        0.22      2.67 o 
   2  22   2       35.54       38.89      5.03 o 
  -2  23   2        1.35        3.43      3.16 o 
  -1  23   2        1.76        0.00      2.84 o 
   0  23   2        3.59        6.34      3.08 o 
   1  23   2       19.68       29.63      3.82 o 
  -9   0   3       27.56       24.61      5.14 o 
  -7   0   3       28.50       27.75      4.41 o 
  -5   0   3       63.33       41.95      2.10 o 
  -3   0   3      954.15      992.79     18.37 o 
  -1   0   3      502.52      445.75      8.68 o 
   1   0   3      524.05      522.89     11.71 o 
   3   0   3       15.39       13.27      1.49 o 
   5   0   3      717.44      722.49     22.38 o 
   7   0   3        0.01        0.00      3.82 o 
  -9   1   3       70.03       68.12      5.18 o 
  -8   1   3        4.83        7.00      2.69 o 
  -7   1   3      505.25      459.84     11.46 o 
  -6   1   3       74.65       64.15      3.61 o 
  -5   1   3      795.10      739.88     10.19 o 
  -4   1   3        9.86       11.68      0.86 o 
  -3   1   3      716.56      673.80      9.08 o 
  -2   1   3     3148.57     3277.69     43.49 o 
  -1   1   3     1593.89     1617.57     21.76 o 
   0   1   3     2021.16     2146.32     26.94 o 
   1   1   3       36.12       20.95      1.01 o 
   2   1   3      130.54      155.99      3.05 o 
   3   1   3       47.82       43.00      1.58 o 
   4   1   3       60.38       64.67      3.53 o 
   5   1   3        0.90        2.79      1.79 o 
   6   1   3       52.98       55.15      4.11 o 
   7   1   3        4.47        9.74      3.18 o 
   8   1   3        9.66       14.81      3.77 o 
  -9   2   3        5.38        0.00      2.77 o 
  -8   2   3        0.80        0.00      2.39 o 
  -7   2   3      200.41      190.91      6.52 o 
  -6   2   3       65.43       51.19      3.38 o 
  -5   2   3       37.59       42.08      2.43 o 
  -4   2   3      284.46      255.40      4.78 o 
  -3   2   3       47.21       53.29      2.34 o 
  -2   2   3     3887.90     3839.28     50.84 o 
  -1   2   3      669.70      681.43      8.99 o 
   0   2   3      655.98      630.21      9.69 o 
   1   2   3     2281.51     2445.10     38.95 o 
   2   2   3     1186.54     1310.51     19.79 o 
   3   2   3        1.18        0.00      0.74 o 
   4   2   3       83.88       94.90      3.89 o 
   5   2   3       22.62       22.25      2.62 o 
   6   2   3        1.65        1.66      2.16 o 
   7   2   3       31.40       26.93      3.69 o 
  -9   3   3       52.34       56.58      6.16 o 
  -8   3   3       13.50       10.14      2.80 o 
  -7   3   3      305.21      277.77      8.17 o 
  -6   3   3       22.78       30.64      2.70 o 
  -5   3   3       66.18       55.52      2.24 o 
  -4   3   3        5.34        2.43      0.68 o 
  -3   3   3      917.14      886.20     11.75 o 
  -2   3   3     1978.49     1988.14     25.09 o 
  -1   3   3       69.80       69.14      1.64 o 
   0   3   3     2434.48     2634.60     35.22 o 
   1   3   3     2403.37     2761.20     40.25 o 
   2   3   3       54.07       73.67      1.89 o 
   3   3   3       80.19       63.63      2.22 o 
   4   3   3      258.56      296.20      7.59 o 
   5   3   3        5.57        3.74      2.46 o 
   6   3   3        0.66        0.00      2.18 o 
   7   3   3       18.83       18.34      4.00 o 
  -9   4   3        3.83        1.08      2.74 o 
  -8   4   3       34.99       30.09      6.70 o 
  -7   4   3       14.38       16.23      3.04 o 
  -6   4   3        1.65        0.47      2.79 o 
  -5   4   3        0.06        0.00      0.97 o 
  -4   4   3      103.90       80.20      1.97 o 
  -3   4   3       21.34       21.57      1.06 o 
  -2   4   3      105.93      119.41      3.16 o 
  -1   4   3       52.30       52.31      1.93 o 
   0   4   3      966.71     1007.63     14.09 o 
   1   4   3       17.48       22.39      1.18 o 
   2   4   3      750.94     1013.78     14.79 o 
   3   4   3      129.55      130.17      2.80 o 
   4   4   3        0.87        2.12      1.21 o 
   5   4   3      144.75      135.57      5.38 o 
   6   4   3      120.90      129.02      9.02 o 
   7   4   3        4.41        7.68      3.44 o 
  -9   5   3        2.85        2.17      3.00 o 
  -8   5   3       11.31       10.83      2.89 o 
  -7   5   3       30.81       32.13      3.19 o 
  -6   5   3       50.75       45.14      3.21 o 
  -5   5   3       16.01       21.08      1.65 o 
  -4   5   3       95.62       93.11      2.22 o 
  -3   5   3      183.90      198.65      4.12 o 
  -2   5   3       49.05       44.63      1.32 o 
  -1   5   3     1626.15     1672.52     22.85 o 
   0   5   3       92.56      103.18      2.62 o 
   1   5   3     4500.74     5240.05     75.63 o 
   2   5   3      685.27      696.84     10.35 o 
   3   5   3      359.51      375.74      5.91 o 
   4   5   3        0.25        0.00      1.55 o 
   5   5   3       28.95       27.93      3.38 o 
   6   5   3        1.96        0.00      2.29 o 
   7   5   3       14.25        4.82      4.66 o 
  -9   6   3        0.55        0.00      2.77 o 
  -8   6   3        1.85        3.29      3.03 o 
  -7   6   3       73.25       72.59      4.44 o 
  -6   6   3       38.06       33.12      2.25 o 
  -5   6   3        0.35        0.07      1.04 o 
  -4   6   3       79.76       65.10      2.15 o 
  -3   6   3       38.80       36.02      2.59 o 
  -2   6   3        0.31        0.44      0.54 o 
  -1   6   3      393.91      385.99      5.62 o 
   0   6   3      367.57      402.32      6.35 o 
   1   6   3      866.00      893.09     18.44 o 
   2   6   3      102.58       96.06      2.44 o 
   3   6   3        9.44        8.81      1.06 o 
   4   6   3       26.90       26.00      2.34 o 
   5   6   3        9.32        7.68      2.20 o 
   6   6   3       18.13       16.02      4.99 o 
   7   6   3        4.16        0.26      3.04 o 
  -9   7   3       22.77       23.64      3.95 o 
  -8   7   3        7.15        8.88      2.98 o 
  -7   7   3        2.90        0.52      2.14 o 
  -6   7   3       30.04       30.25      2.86 o 
  -5   7   3        9.11       14.54      1.72 o 
  -4   7   3       49.70       45.97      1.86 o 
  -3   7   3      113.76      109.09      2.57 o 
  -2   7   3        0.15        0.00      0.57 o 
  -1   7   3        0.59        0.03      0.60 o 
   0   7   3      175.93      169.52      3.03 o 
   1   7   3      122.80      110.93      2.38 o 
   2   7   3        3.46        4.56      1.11 o 
   3   7   3       83.27       75.74      2.26 o 
   4   7   3       16.29       16.80      1.84 o 
   5   7   3        4.09        0.49      2.20 o 
   6   7   3       21.72       16.66      3.57 o 
   7   7   3        3.14        4.05      3.60 o 
  -9   8   3        2.05        0.80      3.26 o 
  -8   8   3        9.80        8.50      3.05 o 
  -7   8   3        5.71        3.66      2.88 o 
  -6   8   3        1.60        1.52      1.44 o 
  -5   8   3        4.95        1.63      1.26 o 
  -4   8   3        4.49        5.59      1.25 o 
  -3   8   3       72.43       71.35      2.20 o 
  -2   8   3       67.32       66.43      2.05 o 
  -1   8   3       47.57       55.97      1.68 o 
   0   8   3       24.21       29.48      1.28 o 
   1   8   3        2.11        5.65      0.86 o 
   2   8   3       21.42       19.05      1.29 o 
   3   8   3      168.24      184.25      3.73 o 
   4   8   3       12.30       12.87      2.00 o 
   5   8   3      142.11      133.64      4.93 o 
   6   8   3        7.10        5.40      3.25 o 
   7   8   3       13.47       16.79      4.35 o 
  -8   9   3        2.20        6.77      3.02 o 
  -7   9   3        1.26        1.29      2.43 o 
  -6   9   3       55.33       48.84      3.01 o 
  -5   9   3      102.76      103.43      3.56 o 
  -4   9   3      364.39      330.33      5.51 o 
  -3   9   3     1676.37     1713.90     23.88 o 
  -2   9   3      286.29      279.50      4.67 o 
  -1   9   3     1106.93     1139.51     15.20 o 
   0   9   3        8.92       13.43      1.04 o 
   1   9   3      210.80      229.96      4.08 o 
   2   9   3        0.81        0.79      0.82 o 
   3   9   3      135.29      145.84      5.36 o 
   4   9   3       23.61       31.04      2.63 o 
   5   9   3       23.89       22.63      3.51 o 
   6   9   3        0.23        0.56      3.12 o 
   7   9   3       10.95       11.69      5.02 o 
  -8  10   3       19.85       25.85      4.95 o 
  -7  10   3        2.14        2.96      2.55 o 
  -6  10   3        3.75        3.41      1.79 o 
  -5  10   3        0.00        0.00      1.37 o 
  -4  10   3      150.91      154.20      3.39 o 
  -3  10   3      104.52      114.66      3.00 o 
  -2  10   3      218.38      234.50      4.22 o 
  -1  10   3      169.03      174.97      3.40 o 
   0  10   3       61.32       51.26      2.15 o 
   1  10   3        2.49        3.00      0.92 o 
   2  10   3      139.35      141.68      3.48 o 
   3  10   3       35.49       37.41      2.08 o 
   4  10   3       39.83       39.93      3.01 o 
   5  10   3       69.19       79.23      5.36 o 
   6  10   3       73.47       62.03      5.88 o 
   7  10   3       43.99       44.93      5.90 o 
  -8  11   3        0.00        0.10      3.59 o 
  -7  11   3       62.81       70.89      5.95 o 
  -6  11   3       20.97       17.21      2.53 o 
  -5  11   3        0.17        0.00      1.43 o 
  -4  11   3       16.21       15.40      1.41 o 
  -3  11   3      524.86      515.61      7.94 o 
  -2  11   3        8.03        9.23      1.15 o 
  -1  11   3        0.20        1.49      0.88 o 
   0  11   3      291.14      297.70      5.10 o 
   1  11   3        5.97        6.64      1.12 o 
   2  11   3      585.26      590.81      9.65 o 
   3  11   3      395.55      384.26      9.89 o 
   4  11   3       34.71       38.94      3.04 o 
   5  11   3      176.27      181.43      6.17 o 
   6  11   3       18.78       20.08      5.35 o 
  -8  12   3        5.50        8.08      4.32 o 
  -7  12   3        0.33        3.34      3.34 o 
  -6  12   3       12.98       16.10      3.62 o 
  -5  12   3        8.81       10.46      2.07 o 
  -4  12   3       27.19       32.23      2.24 o 
  -3  12   3      133.24      121.61      3.13 o 
  -2  12   3      197.32      189.18      3.87 o 
  -1  12   3       35.90       30.10      1.65 o 
   0  12   3      310.14      309.57      5.36 o 
   1  12   3        4.94        2.25      1.15 o 
   2  12   3      260.23      234.15      5.60 o 
   3  12   3        5.72        5.48      1.79 o 
   4  12   3       43.82       49.03      4.11 o 
   5  12   3      212.20      212.14      6.73 o 
   6  12   3        0.35        0.00      3.50 o 
  -8  13   3        4.09        6.29      4.12 o 
  -7  13   3        1.67        1.81      3.60 o 
  -6  13   3       59.86       71.99      4.18 o 
  -5  13   3        3.00        3.32      1.90 o 
  -4  13   3       14.30       17.57      2.18 o 
  -3  13   3      120.74      108.31      3.91 o 
  -2  13   3      211.69      207.95      4.63 o 
  -1  13   3        7.25        9.27      1.29 o 
   0  13   3       40.00       47.40      2.30 o 
   1  13   3      434.83      433.37      7.70 o 
   2  13   3      238.65      240.31      5.22 o 
   3  13   3        9.13       10.67      2.69 o 
   4  13   3       47.36       47.73      4.02 o 
   5  13   3       12.81       16.97      2.96 o 
   6  13   3       17.15       25.00      4.91 o 
  -7  14   3       98.75      106.04      7.42 o 
  -6  14   3       25.49       27.19      3.23 o 
  -5  14   3        4.94        8.35      2.33 o 
  -4  14   3        1.03        1.87      1.74 o 
  -3  14   3       81.16       77.95      4.39 o 
  -2  14   3       31.58       32.99      2.15 o 
  -1  14   3       36.54       42.17      2.33 o 
   0  14   3      214.96      227.14      5.55 o 
   1  14   3      144.89      146.56      4.69 o 
   2  14   3      128.21      128.78      5.31 o 
   3  14   3       35.98       34.47      4.80 o 
   4  14   3        2.26        3.56      2.34 o 
   5  14   3       10.31       13.00      3.10 o 
   6  14   3        2.50        1.26      4.35 o 
  -7  15   3        0.74        4.26      4.17 o 
  -6  15   3       36.17       38.77      3.72 o 
  -5  15   3       22.75       17.33      2.85 o 
  -4  15   3       42.07       45.41      3.76 o 
  -3  15   3       89.86       83.23      3.98 o 
  -2  15   3       36.72       36.88      2.38 o 
  -1  15   3      579.50      569.24     10.62 o 
   0  15   3        2.27        0.00      1.52 o 
   1  15   3       10.71       13.37      2.03 o 
   2  15   3       46.76       46.58      3.40 o 
   3  15   3      156.23      165.30      6.35 o 
   4  15   3        9.73        7.45      2.60 o 
   5  15   3       58.98       60.28      4.52 o 
  -7  16   3        0.12        2.47      4.12 o 
  -6  16   3        0.68        6.74      2.88 o 
  -5  16   3       63.79       70.35      4.39 o 
  -4  16   3       23.71       27.10      3.35 o 
  -3  16   3        0.43        0.63      1.57 o 
  -2  16   3      107.51       97.10      4.95 o 
  -1  16   3        1.14        1.29      1.60 o 
   0  16   3      371.83      357.54      7.77 o 
   1  16   3      233.00      235.70      5.99 o 
   2  16   3        3.12        1.63      1.74 o 
   3  16   3       25.88       25.35      3.52 o 
   4  16   3       26.53       32.00      5.21 o 
   5  16   3        3.72        5.71      3.51 o 
  -6  17   3      114.26      125.38      5.92 o 
  -5  17   3       11.80       16.49      3.00 o 
  -4  17   3        1.91        0.00      2.22 o 
  -3  17   3      160.32      156.30      4.65 o 
  -2  17   3       11.38       11.53      2.83 o 
  -1  17   3       14.47       14.29      2.15 o 
   0  17   3      151.99      134.19      5.10 o 
   1  17   3       87.44       91.15      5.09 o 
   2  17   3        4.71        5.21      2.06 o 
   3  17   3        2.58        0.53      2.72 o 
   4  17   3        1.11        4.18      2.99 o 
   5  17   3        0.73        5.05      3.56 o 
  -6  18   3       10.83        4.25      3.03 o 
  -5  18   3        0.20        0.49      2.60 o 
  -4  18   3       44.74       43.42      3.72 o 
  -3  18   3       35.09       42.21      4.05 o 
  -2  18   3      108.17       97.50      4.25 o 
  -1  18   3       48.48       49.23      3.25 o 
   0  18   3       10.26       12.02      2.31 o 
   1  18   3        1.18        0.39      1.87 o 
   2  18   3        0.99        0.00      1.92 o 
   3  18   3        1.14        1.17      2.74 o 
   4  18   3        0.36        0.00      2.89 o 
  -5  19   3        0.66        0.00      2.87 o 
  -4  19   3        0.27        0.72      2.82 o 
  -3  19   3       11.64       12.26      2.59 o 
  -2  19   3       16.96       12.84      2.47 o 
  -1  19   3       30.40       30.94      2.89 o 
   0  19   3        3.45        1.44      2.05 o 
   1  19   3        3.30        2.42      2.11 o 
   2  19   3       16.37       16.98      2.62 o 
   3  19   3        1.39        0.00      2.82 o 
   4  19   3       11.52       15.91      3.82 o 
  -5  20   3        4.78        2.46      3.25 o 
  -4  20   3        1.56        0.96      2.94 o 
  -3  20   3        0.02        0.09      2.20 o 
  -2  20   3        8.54       11.55      2.58 o 
  -1  20   3        9.43        8.48      2.44 o 
   0  20   3        0.01        0.02      2.14 o 
   1  20   3       26.76       28.83      3.07 o 
   2  20   3       12.15       20.83      3.73 o 
   3  20   3        0.67        0.14      3.06 o 
  -4  21   3        2.44        0.15      3.66 o 
  -3  21   3       36.74       36.46      7.56 o 
  -2  21   3        2.49        2.22      2.51 o 
  -1  21   3        0.41        0.00      2.35 o 
   0  21   3        0.09        1.60      2.41 o 
   1  21   3       13.80       19.96      5.48 o 
   2  21   3        3.73        4.99      3.29 o 
  -3  22   3        0.00        1.44      3.32 o 
  -2  22   3        1.24        0.00      2.74 o 
  -1  22   3        1.43        0.00      2.66 o 
   0  22   3        1.02        0.00      2.81 o 
   1  22   3       12.41       14.00      3.24 o 
  -1  23   3        1.79        1.45      2.97 o 
  -8   0   4        1.01        0.41      3.26 o 
  -6   0   4      103.77       82.59      5.67 o 
  -4   0   4     7957.64     8161.66    142.82 o 
  -2   0   4      825.45      967.13     20.56 o 
   0   0   4       84.06       84.41      2.62 o 
   2   0   4      331.26      273.94      9.16 o 
   4   0   4        0.80        3.10      2.53 o 
   6   0   4       68.76       70.05     16.59 o 
  -9   1   4       10.67        5.20      2.98 o 
  -8   1   4       13.60        9.71      2.69 o 
  -7   1   4       10.22       13.23      2.42 o 
  -6   1   4       61.93       69.94      5.72 o 
  -5   1   4       25.28       35.78      4.34 o 
  -4   1   4      533.76      492.76      7.16 o 
  -3   1   4     6263.23     6487.55     80.29 o 
  -2   1   4      702.15      725.65      9.73 o 
  -1   1   4      239.18      253.19      3.88 o 
   0   1   4       76.13       69.72      1.85 o 
   1   1   4      216.29      225.74      3.75 o 
   2   1   4      253.85      244.49      4.82 o 
   3   1   4      194.78      190.39      6.68 o 
   4   1   4      217.99      226.34      5.14 o 
   5   1   4      791.60      811.23     17.63 o 
   6   1   4        0.13        2.51      2.48 o 
   7   1   4       21.15       33.95      9.28 o 
  -9   2   4       85.31       82.58      5.60 o 
  -8   2   4        0.09        0.00      2.19 o 
  -7   2   4      112.01      113.56      5.15 o 
  -6   2   4        2.69        3.33      1.63 o 
  -5   2   4       49.34       54.35      1.76 o 
  -4   2   4     1120.10     1073.69     14.29 o 
  -3   2   4     1178.73     1223.80     15.96 o 
  -2   2   4      451.31      408.07      5.86 o 
  -1   2   4        3.64        2.60      0.54 o 
   0   2   4       18.97       19.30      1.30 o 
   1   2   4      901.38     1096.91     16.71 o 
   2   2   4       30.74       32.78      1.80 o 
   3   2   4       64.07       82.48      2.34 o 
   4   2   4      353.80      312.96      8.17 o 
   5   2   4      270.39      283.58      9.36 o 
   6   2   4       31.26       33.17      4.11 o 
   7   2   4        4.00        6.99      3.98 o 
  -9   3   4        9.53       10.01      3.11 o 
  -8   3   4        2.70        4.24      2.49 o 
  -7   3   4        0.94        0.00      1.78 o 
  -6   3   4       71.73       64.39      4.20 o 
  -5   3   4        2.21        2.93      0.85 o 
  -4   3   4      359.95      327.76      5.14 o 
  -3   3   4       25.07       21.26      1.17 o 
  -2   3   4      873.05      828.00     11.02 o 
  -1   3   4      233.51      224.17      3.89 o 
   0   3   4     1284.08     1362.57     18.85 o 
   1   3   4       54.65       81.17      1.96 o 
   2   3   4      150.00      163.75      3.37 o 
   3   3   4       24.61       28.70      1.54 o 
   4   3   4      245.79      236.63      5.38 o 
   5   3   4      452.73      421.62     10.69 o 
   6   3   4       13.62       12.88      3.42 o 
   7   3   4        8.41        4.79      3.51 o 
  -9   4   4       14.41       11.22      3.29 o 
  -8   4   4       32.74       42.44      3.99 o 
  -7   4   4       31.22       32.80      4.37 o 
  -6   4   4       41.62       35.52      3.36 o 
  -5   4   4      125.06      120.91      3.37 o 
  -4   4   4      652.88      632.46      8.95 o 
  -3   4   4      428.25      427.47      6.28 o 
  -2   4   4      615.64      624.92      9.29 o 
  -1   4   4      405.61      397.10      6.21 o 
   0   4   4     3002.65     3407.78     45.59 o 
   1   4   4     1121.03     1341.00     17.52 o 
   2   4   4      320.00      313.69      5.44 o 
   3   4   4        2.35        0.16      0.87 o 
   4   4   4      161.31      153.80      4.18 o 
   5   4   4        0.91        4.41      2.61 o 
   6   4   4        5.97        5.23      3.06 o 
   7   4   4        4.31        9.92      3.91 o 
  -9   5   4        0.06        3.82      2.93 o 
  -8   5   4       16.55       16.16      3.22 o 
  -7   5   4        0.25        0.00      1.80 o 
  -6   5   4       10.12       10.68      1.63 o 
  -5   5   4      201.32      199.81      4.56 o 
  -4   5   4       66.59       56.68      1.80 o 
  -3   5   4       86.82       87.44      2.08 o 
  -2   5   4       12.91        8.25      0.90 o 
  -1   5   4      317.76      304.10      5.08 o 
   0   5   4      150.32      147.74      3.05 o 
   1   5   4     1816.09     2141.48     27.39 o 
   2   5   4       68.97       61.82      1.95 o 
   3   5   4       33.91       34.06      1.70 o 
   4   5   4       52.02       53.43      3.09 o 
   5   5   4        5.06        3.46      4.75 o 
   6   5   4        4.30        2.85      3.42 o 
   7   5   4        9.77        3.90      3.49 o 
  -9   6   4        4.25        8.35      3.30 o 
  -8   6   4        3.93        6.56      2.76 o 
  -7   6   4        0.52        0.00      2.03 o 
  -6   6   4       16.53       19.60      1.90 o 
  -5   6   4       19.96       20.38      1.69 o 
  -4   6   4      175.18      137.88      3.04 o 
  -3   6   4        0.06        0.00      0.63 o 
  -2   6   4      132.05      156.53      3.23 o 
  -1   6   4      165.70      201.73      3.77 o 
   0   6   4      657.51      713.40     10.63 o 
   1   6   4        6.71        6.27      1.00 o 
   2   6   4      111.79      109.97      2.60 o 
   3   6   4       71.84       68.65      2.60 o 
   4   6   4        0.24        0.10      2.02 o 
   5   6   4       35.86       26.75      3.95 o 
   6   6   4       57.11       49.07      5.35 o 
   7   6   4        0.06        5.17      3.73 o 
  -9   7   4       13.78       24.75      5.18 o 
  -8   7   4        5.47        6.91      2.82 o 
  -7   7   4        1.42        0.00      3.05 o 
  -6   7   4       23.00       23.60      2.07 o 
  -5   7   4       97.71       96.36      3.34 o 
  -4   7   4      110.02      101.95      3.08 o 
  -3   7   4       10.42        8.97      0.95 o 
  -2   7   4      327.30      315.21      5.46 o 
  -1   7   4      197.53      212.21      4.00 o 
   0   7   4      633.68      699.09     10.52 o 
   1   7   4       45.70       70.81      2.27 o 
   2   7   4       71.98       70.91      2.41 o 
   3   7   4      175.32      180.06      5.05 o 
   4   7   4       23.46       27.52      2.51 o 
   5   7   4        5.83        1.45      2.63 o 
   6   7   4        9.40        5.91      3.30 o 
   7   7   4       23.36       22.89      4.83 o 
  -9   8   4        4.40        3.83      3.80 o 
  -8   8   4        3.03        1.85      3.35 o 
  -7   8   4        5.49        4.41      2.90 o 
  -6   8   4        8.79        8.49      1.84 o 
  -5   8   4       47.70       52.56      3.07 o 
  -4   8   4      331.52      321.16      6.45 o 
  -3   8   4       61.82       68.49      3.18 o 
  -2   8   4        1.15        1.73      0.74 o 
  -1   8   4        4.42        4.07      0.69 o 
   0   8   4      267.34      288.79      5.18 o 
   1   8   4        6.23       13.60      1.54 o 
   2   8   4        0.21        1.40      0.99 o 
   3   8   4       26.21       27.28      3.41 o 
   4   8   4       72.93       62.74      3.55 o 
   5   8   4        0.08        0.00      2.76 o 
   6   8   4       16.43       23.90      4.47 o 
  -8   9   4        1.42        2.46      3.32 o 
  -7   9   4       17.96       25.60      4.56 o 
  -6   9   4        8.36        8.60      1.97 o 
  -5   9   4        0.79        0.29      1.41 o 
  -4   9   4       56.14       60.35      2.52 o 
  -3   9   4      654.91      630.33     10.68 o 
  -2   9   4      158.24      173.56      4.55 o 
  -1   9   4       39.86       36.81      1.63 o 
   0   9   4      104.14      100.42      3.07 o 
   1   9   4        1.43        1.36      0.94 o 
   2   9   4      133.10      129.63      3.92 o 
   3   9   4       49.94       53.36      3.48 o 
   4   9   4       94.63       81.98      4.00 o 
   5   9   4        5.91        4.42      3.55 o 
   6   9   4        8.31        9.00      5.37 o 
  -8  10   4       71.72       70.45      6.37 o 
  -7  10   4        0.18        0.00      2.80 o 
  -6  10   4       72.92       70.97      4.64 o 
  -5  10   4        7.75        6.65      1.68 o 
  -4  10   4      127.12      118.44      4.02 o 
  -3  10   4       63.22       56.05      2.82 o 
  -2  10   4      103.77       91.07      2.84 o 
  -1  10   4        5.92        4.21      1.04 o 
   0  10   4       17.47       21.64      1.49 o 
   1  10   4       72.07       70.09      2.54 o 
   2  10   4       54.42       58.57      2.50 o 
   3  10   4        5.58        0.77      1.60 o 
   4  10   4        1.54        0.79      1.89 o 
   5  10   4       58.74       48.43      3.74 o 
   6  10   4        2.82        5.20      4.00 o 
  -8  11   4       60.87       64.19      6.24 o 
  -7  11   4        7.67       11.80      3.60 o 
  -6  11   4       44.38       42.93      3.67 o 
  -5  11   4       13.13       11.22      2.01 o 
  -4  11   4       13.39       16.13      1.63 o 
  -3  11   4        0.27        0.18      1.01 o 
  -2  11   4       40.80       42.55      2.31 o 
  -1  11   4      453.62      430.42      9.35 o 
   0  11   4       29.38       30.90      2.06 o 
   1  11   4     1355.33     1382.40     20.05 o 
   2  11   4       21.13       22.49      1.85 o 
   3  11   4      245.94      239.53      6.52 o 
   4  11   4        4.86        3.26      2.14 o 
   5  11   4      244.69      259.09      8.75 o 
   6  11   4        2.55        4.01      4.01 o 
  -8  12   4      113.72      119.19      8.00 o 
  -7  12   4       62.49       66.67      6.82 o 
  -6  12   4       40.58       38.58      3.24 o 
  -5  12   4      128.09      114.51      5.60 o 
  -4  12   4        2.13        4.60      1.38 o 
  -3  12   4      240.68      220.53      8.14 o 
  -2  12   4       75.37       71.85      2.69 o 
  -1  12   4      238.69      215.39      5.11 o 
   0  12   4      428.11      416.06      8.11 o 
   1  12   4       43.68       47.49      3.79 o 
   2  12   4        0.21        0.70      1.31 o 
   3  12   4      207.02      218.10      6.29 o 
   4  12   4      115.39      120.50      7.16 o 
   5  12   4       35.72       36.80      3.82 o 
   6  12   4        8.18       21.56      5.83 o 
  -8  13   4        0.09        3.53      3.92 o 
  -7  13   4       48.29       67.29     10.92 o 
  -6  13   4       53.45       52.87      3.69 o 
  -5  13   4       17.72       17.34      2.47 o 
  -4  13   4       47.32       46.76      3.16 o 
  -3  13   4       56.58       47.67      2.43 o 
  -2  13   4       56.23       59.61      3.71 o 
  -1  13   4        6.51        4.48      1.53 o 
   0  13   4       45.43       42.33      2.65 o 
   1  13   4     1429.47     1420.29     22.64 o 
   2  13   4      517.15      506.70     12.32 o 
   3  13   4        8.68       11.12      2.70 o 
   4  13   4        5.39        4.28      2.30 o 
   5  13   4        0.36        3.26      2.84 o 
  -7  14   4       88.50       92.75      6.94 o 
  -6  14   4       12.47       11.91      2.67 o 
  -5  14   4      103.28      110.04      4.83 o 
  -4  14   4       19.82       25.05      2.56 o 
  -3  14   4      276.12      256.84      8.77 o 
  -2  14   4        5.04        6.84      1.66 o 
  -1  14   4     1192.66     1134.94     18.63 o 
   0  14   4     1783.37     1780.84     28.66 o 
   1  14   4      665.69      642.71     11.76 o 
   2  14   4        0.32        0.70      1.50 o 
   3  14   4      130.39      124.99      7.95 o 
   4  14   4        0.00        0.00      2.54 o 
   5  14   4       29.99       17.97      3.77 o 
  -7  15   4       85.88       86.29      5.23 o 
  -6  15   4       20.13       16.24      3.10 o 
  -5  15   4       58.99       61.57      4.00 o 
  -4  15   4        0.87        0.59      1.93 o 
  -3  15   4       75.95       77.39      3.56 o 
  -2  15   4        7.46        7.06      1.94 o 
  -1  15   4       10.99        5.66      1.85 o 
   0  15   4      571.32      578.13     10.96 o 
   1  15   4      510.00      485.46     10.53 o 
   2  15   4       21.51        9.73      3.93 o 
   3  15   4        1.04        2.38      2.67 o 
   4  15   4        2.07        0.00      2.79 o 
   5  15   4        7.77       10.36      3.77 o 
  -7  16   4       89.61       76.62      5.08 o 
  -6  16   4       19.75       22.12      3.61 o 
  -5  16   4        0.36        0.00      2.19 o 
  -4  16   4       48.55       40.15      3.87 o 
  -3  16   4        6.63        5.46      1.95 o 
  -2  16   4        6.40        5.25      1.78 o 
  -1  16   4      129.60      120.82      4.42 o 
   0  16   4       23.81       27.67      2.58 o 
   1  16   4        2.50        3.91      1.99 o 
   2  16   4       45.23       43.35      4.11 o 
   3  16   4       36.96       42.07      4.32 o 
   4  16   4        3.56        2.05      3.10 o 
   5  16   4        7.57        6.17      3.79 o 
  -6  17   4        1.68        1.79      2.72 o 
  -5  17   4        7.65        6.27      2.91 o 
  -4  17   4       22.52       22.90      3.85 o 
  -3  17   4      111.52      114.67      4.46 o 
  -2  17   4        9.20        6.06      1.96 o 
  -1  17   4       40.19       42.45      2.99 o 
   0  17   4        1.19        0.10      1.73 o 
   1  17   4       23.92       22.22      2.57 o 
   2  17   4        1.55        1.33      2.00 o 
   3  17   4        4.33        3.51      2.96 o 
   4  17   4        8.16       11.11      3.75 o 
  -6  18   4        0.43        0.00      2.84 o 
  -5  18   4       38.61       32.34      4.03 o 
  -4  18   4       61.38       64.14      4.99 o 
  -3  18   4        8.66       11.57      2.40 o 
  -2  18   4        0.71        0.00      1.81 o 
  -1  18   4       43.41       40.10      4.09 o 
   0  18   4        2.20        2.63      2.00 o 
   1  18   4        0.18        0.18      2.00 o 
   2  18   4        9.07        8.90      3.12 o 
   3  18   4       24.82       35.51      4.28 o 
   4  18   4        0.03        0.00      2.95 o 
  -5  19   4       58.90       74.31      5.50 o 
  -4  19   4        9.59       12.82      3.27 o 
  -3  19   4       16.41       16.21      2.69 o 
  -2  19   4        2.29        3.49      2.26 o 
  -1  19   4       84.17       87.49      4.34 o 
   0  19   4        0.60        0.00      1.99 o 
   1  19   4        4.57        8.07      2.45 o 
   2  19   4        2.06        3.63      3.01 o 
   3  19   4        0.92        3.05      3.10 o 
  -5  20   4        0.37        0.00      3.23 o 
  -4  20   4       29.12       26.52      3.90 o 
  -3  20   4       15.02       15.60      2.79 o 
  -2  20   4       29.55       28.44      3.10 o 
  -1  20   4       14.47       19.15      2.80 o 
   0  20   4        7.78        6.57      2.52 o 
   1  20   4        0.62        0.00      2.38 o 
   2  20   4       65.07       64.03      5.23 o 
  -4  21   4        0.77        0.00      3.03 o 
  -3  21   4        6.94        1.65      2.73 o 
  -2  21   4       23.39       23.69      4.46 o 
  -1  21   4        0.04        0.00      2.48 o 
   0  21   4       56.15       64.08      4.37 o 
   1  21   4       39.36       57.35      4.15 o 
   2  21   4       15.84       13.33      3.69 o 
  -2  22   4        6.03        8.49      3.05 o 
  -1  22   4        5.01        2.37      2.82 o 
   0  22   4       37.52       49.00      4.20 o 
  -9   0   5        3.83        5.19      4.42 o 
  -7   0   5        0.16        0.38      2.55 o 
  -5   0   5      542.01      564.69     11.77 o 
  -3   0   5      346.11      300.64      7.12 o 
  -1   0   5      141.38      139.55      4.13 o 
   1   0   5      255.83      242.91      6.94 o 
   3   0   5      542.52      546.22     11.76 o 
   5   0   5        9.15       11.81      6.62 o 
  -9   1   5       41.85       42.67      5.10 o 
  -8   1   5       20.00       24.15      3.59 o 
  -7   1   5        7.83       11.93      2.31 o 
  -6   1   5        5.63        8.86      2.09 o 
  -5   1   5      544.66      510.50      7.65 o 
  -4   1   5      920.70      858.55     11.77 o 
  -3   1   5       66.24       52.78      2.02 o 
  -2   1   5      452.20      408.59      6.41 o 
  -1   1   5      200.75      203.90      3.46 o 
   0   1   5      140.00      127.87      2.95 o 
   1   1   5       31.05       29.23      1.39 o 
   2   1   5      121.33      105.81      2.98 o 
   3   1   5        0.00        0.00      1.04 o 
   4   1   5      422.89      429.33     10.48 o 
   5   1   5        2.63        0.59      2.61 o 
   6   1   5        0.06        0.00      3.78 o 
   7   1   5        9.54        9.19      6.25 o 
  -9   2   5       30.20       28.60      4.03 o 
  -8   2   5        1.44        3.14      2.46 o 
  -7   2   5        0.14        0.38      1.80 o 
  -6   2   5       33.56       43.93      3.79 o 
  -5   2   5        1.31        1.88      0.95 o 
  -4   2   5     2473.06     2465.79     31.42 o 
  -3   2   5      270.56      294.48      4.70 o 
  -2   2   5      128.45      113.19      3.26 o 
  -1   2   5     1118.65     1202.54     15.84 o 
   0   2   5       71.40       78.86      1.98 o 
   1   2   5       60.38       63.22      1.87 o 
   2   2   5        0.90        0.25      0.82 o 
   3   2   5      132.03      152.99      4.60 o 
   4   2   5       81.11       83.23      3.76 o 
   5   2   5       54.49       52.11      5.60 o 
   6   2   5        0.57        2.22      3.38 o 
   7   2   5       18.62       16.21      5.58 o 
  -9   3   5       29.16       34.35      6.98 o 
  -8   3   5       64.52       80.31      4.96 o 
  -7   3   5        3.54        2.62      2.14 o 
  -6   3   5      155.16      152.45      4.12 o 
  -5   3   5      622.26      608.02      8.87 o 
  -4   3   5     1642.09     1575.21     20.58 o 
  -3   3   5      354.04      344.26      5.33 o 
  -2   3   5     1779.73     1732.87     22.27 o 
  -1   3   5      139.14      154.43      2.83 o 
   0   3   5      188.72      212.31      3.87 o 
   1   3   5      242.54      300.75      5.21 o 
   2   3   5      159.20       81.81      4.58 o 
   3   3   5      124.81      125.02      3.60 o 
   4   3   5       71.10       77.28      6.31 o 
   5   3   5       17.80       22.71      3.69 o 
   6   3   5       10.67       12.39      3.68 o 
  -9   4   5        1.98        5.93      3.52 o 
  -8   4   5        0.06        1.08      2.44 o 
  -7   4   5        0.88        3.38      2.01 o 
  -6   4   5        6.69        5.07      1.72 o 
  -5   4   5       34.35       32.04      1.94 o 
  -4   4   5       14.19       14.90      1.38 o 
  -3   4   5       20.17       17.36      1.07 o 
  -2   4   5       73.33       79.46      2.22 o 
  -1   4   5      383.51      356.85      5.88 o 
   0   4   5     1634.81     1992.64     27.38 o 
   1   4   5        1.40        2.77      0.76 o 
   2   4   5       18.07       25.08      1.67 o 
   3   4   5       13.75       16.70      1.61 o 
   4   4   5      124.63      114.47      4.40 o 
   5   4   5        5.57        4.01      2.85 o 
   6   4   5        7.42       14.19      3.77 o 
  -9   5   5        5.14        2.26      3.30 o 
  -8   5   5       45.49       40.40      6.82 o 
  -7   5   5        0.47        3.12      1.97 o 
  -6   5   5        5.04        6.28      1.51 o 
  -5   5   5       24.96       28.24      1.56 o 
  -4   5   5       26.26       24.87      1.48 o 
  -3   5   5      199.90      220.81      3.85 o 
  -2   5   5      350.29      325.68      5.58 o 
  -1   5   5      897.37     1111.58     17.30 o 
   0   5   5        1.88        4.36      1.06 o 
   1   5   5        0.13        0.42      0.83 o 
   2   5   5      275.09      301.28      7.27 o 
   3   5   5       10.24       11.31      1.45 o 
   4   5   5       68.54       61.84      3.45 o 
   5   5   5        5.85        6.35      3.60 o 
   6   5   5       10.09       14.18      4.11 o 
  -9   6   5       10.13       14.29      4.13 o 
  -8   6   5       23.57       24.28      4.02 o 
  -7   6   5       17.11       15.48      3.28 o 
  -6   6   5       49.27       60.19      3.21 o 
  -5   6   5       25.49       24.98      1.56 o 
  -4   6   5       63.72       57.87      1.96 o 
  -3   6   5       72.71       88.87      2.52 o 
  -2   6   5      569.96      566.61      8.84 o 
  -1   6   5      360.07      381.37      7.04 o 
   0   6   5      191.37      196.09      3.95 o 
   1   6   5       52.27       53.60      2.14 o 
   2   6   5        2.90        3.41      1.10 o 
   3   6   5       42.63       45.26      3.38 o 
   4   6   5        5.49        1.49      1.90 o 
   5   6   5       14.78       21.78      3.84 o 
   6   6   5        6.76        0.78      3.46 o 
  -9   7   5        1.73        3.35      3.70 o 
  -8   7   5       76.06       80.37      8.79 o 
  -7   7   5        0.10        0.02      2.50 o 
  -6   7   5      146.40      141.13      6.64 o 
  -5   7   5       11.39        9.80      2.58 o 
  -4   7   5      289.96      276.35      5.26 o 
  -3   7   5        1.60        0.00      0.84 o 
  -2   7   5      340.65      349.31      6.05 o 
  -1   7   5        0.26        0.15      1.09 o 
   0   7   5      448.81      478.93      7.80 o 
   1   7   5        6.07       10.26      1.22 o 
   2   7   5       41.08       53.00      2.87 o 
   3   7   5       12.70       12.00      1.59 o 
   4   7   5        0.39        3.85      1.97 o 
   5   7   5       18.83       14.34      4.28 o 
   6   7   5       12.82       19.04      4.79 o 
  -9   8   5        2.24        3.40      4.02 o 
  -8   8   5        0.21        0.00      3.01 o 
  -7   8   5        0.01        0.00      2.48 o 
  -6   8   5       11.34       11.21      2.08 o 
  -5   8   5       17.14       22.94      2.19 o 
  -4   8   5        1.32        3.74      1.14 o 
  -3   8   5        1.83        0.00      0.96 o 
  -2   8   5       10.14       12.08      1.24 o 
  -1   8   5        5.26        5.38      1.23 o 
   0   8   5        0.09        0.00      0.97 o 
   1   8   5       73.74       71.58      2.56 o 
   2   8   5        0.35        0.29      1.14 o 
   3   8   5       47.58       43.45      2.93 o 
   4   8   5       30.17       21.23      2.81 o 
   5   8   5        0.00        0.00      2.75 o 
   6   8   5       10.59        6.81      3.91 o 
  -8   9   5        8.64       11.11      3.77 o 
  -7   9   5        8.93       13.96      3.46 o 
  -6   9   5       46.92       40.84      2.99 o 
  -5   9   5       74.54       73.65      4.37 o 
  -4   9   5        7.97        6.48      1.28 o 
  -3   9   5        2.44        0.43      1.36 o 
  -2   9   5        4.72        4.56      1.50 o 
  -1   9   5      171.03      157.16      6.89 o 
   0   9   5       38.08       39.97      2.31 o 
   1   9   5       53.82       41.63      2.40 o 
   2   9   5        7.91        6.77      1.50 o 
   3   9   5       33.03       31.54      2.75 o 
   4   9   5       11.27        9.46      2.38 o 
   5   9   5      107.21       96.69      7.90 o 
   6   9   5        0.12        1.04      3.80 o 
  -8  10   5       19.76       17.74      6.01 o 
  -7  10   5        2.84        3.42      4.56 o 
  -6  10   5       43.28       44.48      3.23 o 
  -5  10   5        2.68        2.61      1.60 o 
  -4  10   5      159.69      177.55      4.17 o 
  -3  10   5        2.23        2.17      1.12 o 
  -2  10   5        0.69        0.00      1.06 o 
  -1  10   5       30.49       29.44      2.05 o 
   0  10   5       29.74       36.89      2.33 o 
   1  10   5        1.16        1.50      1.24 o 
   2  10   5       67.33       58.28      3.31 o 
   3  10   5       27.64       32.59      2.85 o 
   4  10   5      108.96       98.42      5.91 o 
   5  10   5       44.33       54.76      5.44 o 
   6  10   5        4.44        7.83      4.15 o 
  -8  11   5       38.04       48.02      9.93 o 
  -7  11   5       21.19       25.44      4.44 o 
  -6  11   5       43.92       42.85      3.30 o 
  -5  11   5      203.45      199.84      6.54 o 
  -4  11   5      108.26      110.73      3.63 o 
  -3  11   5        0.34        0.69      1.20 o 
  -2  11   5       15.58       11.98      1.58 o 
  -1  11   5        4.39        4.91      1.42 o 
   0  11   5       92.41       90.82      3.93 o 
   1  11   5      336.43      313.54      6.77 o 
   2  11   5        4.35        3.33      1.59 o 
   3  11   5      140.00      122.93      5.75 o 
   4  11   5        6.44        2.22      2.58 o 
   5  11   5       11.55        9.42      4.88 o 
  -8  12   5        0.05        0.61      3.47 o 
  -7  12   5        1.15        0.00      3.13 o 
  -6  12   5       13.10       11.83      2.51 o 
  -5  12   5        1.00        1.53      1.86 o 
  -4  12   5       35.56       37.25      2.32 o 
  -3  12   5       98.12       92.56      3.52 o 
  -2  12   5       31.76       35.53      2.42 o 
  -1  12   5       45.72       48.88      3.15 o 
   0  12   5      647.44      604.59     11.05 o 
   1  12   5       39.55       49.67      2.87 o 
   2  12   5      112.79      102.62      5.19 o 
   3  12   5      382.69      357.51     10.06 o 
   4  12   5        0.00        0.00      2.58 o 
   5  12   5       86.90       91.22      7.27 o 
  -8  13   5        0.01        3.43      4.00 o 
  -7  13   5        9.29        7.04      2.78 o 
  -6  13   5      109.89      115.18      5.09 o 
  -5  13   5        0.01        0.00      1.98 o 
  -4  13   5      488.15      489.26      9.53 o 
  -3  13   5       12.37       12.62      1.88 o 
  -2  13   5      301.81      294.51      6.60 o 
  -1  13   5      144.43      128.02      4.22 o 
   0  13   5      353.23      357.10      8.19 o 
   1  13   5       51.52       61.34      3.75 o 
   2  13   5       49.89       52.62      4.04 o 
   3  13   5       61.95       55.95      4.55 o 
   4  13   5        5.96        8.58      3.14 o 
   5  13   5        0.63        0.00      3.54 o 
  -7  14   5       35.32       39.88      3.92 o 
  -6  14   5        0.16        0.89      2.29 o 
  -5  14   5      139.55      125.31      5.97 o 
  -4  14   5        1.62        1.77      1.74 o 
  -3  14   5       66.03       53.00      3.07 o 
  -2  14   5       18.89       19.00      2.24 o 
  -1  14   5       12.55       20.07      2.26 o 
   0  14   5       19.52       22.05      2.36 o 
   1  14   5       62.89       63.31      3.43 o 
   2  14   5        9.97        7.34      2.65 o 
   3  14   5        9.72        6.41      2.88 o 
   4  14   5        4.80        9.77      3.40 o 
   5  14   5        3.41        2.57      3.71 o 
  -7  15   5        8.18        8.44      2.93 o 
  -6  15   5       77.73       75.14      5.23 o 
  -5  15   5       65.73       71.16      4.91 o 
  -4  15   5       60.09       61.21      3.49 o 
  -3  15   5      288.14      291.23      8.70 o 
  -2  15   5        1.45        0.62      1.71 o 
  -1  15   5        3.81        4.62      1.91 o 
   0  15   5        5.33        8.28      2.46 o 
   1  15   5       89.58       98.01      4.17 o 
   2  15   5       23.42       14.52      5.37 o 
   3  15   5        9.72        9.07      3.20 o 
   4  15   5        0.58        0.00      3.04 o 
  -7  16   5        2.09        2.84      3.18 o 
  -6  16   5        0.15        0.00      2.73 o 
  -5  16   5       32.14       43.70      4.26 o 
  -4  16   5        8.97        7.81      2.80 o 
  -3  16   5       10.09        8.87      2.14 o 
  -2  16   5       41.44       38.90      2.94 o 
  -1  16   5       85.66       75.89      3.78 o 
   0  16   5      249.08      252.82      6.48 o 
   1  16   5        4.89        3.88      2.01 o 
   2  16   5        2.12        0.00      2.47 o 
   3  16   5        0.04        2.13      3.08 o 
   4  16   5       25.96       26.28      4.27 o 
  -6  17   5       24.36       27.35      4.25 o 
  -5  17   5       30.07       39.59      4.24 o 
  -4  17   5        0.62        4.16      2.72 o 
  -3  17   5       41.78       39.24      3.14 o 
  -2  17   5       12.11       11.37      2.21 o 
  -1  17   5      107.25      109.88      4.54 o 
   0  17   5       15.08       11.88      2.26 o 
   1  17   5        8.23        8.94      2.20 o 
   2  17   5        3.96        4.72      2.97 o 
   3  17   5        0.48        0.00      3.12 o 
  -6  18   5        4.06       12.16      3.61 o 
  -5  18   5       39.54       44.80      5.75 o 
  -4  18   5       56.73       56.36      4.80 o 
  -3  18   5       43.62       39.29      3.30 o 
  -2  18   5       13.34        9.10      2.26 o 
  -1  18   5        0.00        0.00      1.97 o 
   0  18   5        0.09        8.06      5.34 o 
   1  18   5        1.60        4.14      2.29 o 
   2  18   5        0.16        0.00      2.93 o 
   3  18   5       15.41       20.33      3.90 o 
  -5  19   5        4.19        5.98      3.53 o 
  -4  19   5       27.40       29.00      4.03 o 
  -3  19   5       18.29       16.76      2.83 o 
  -2  19   5       17.79       21.79      2.94 o 
  -1  19   5        0.29        0.96      2.21 o 
   0  19   5        1.81        0.56      2.28 o 
   1  19   5        0.02        0.00      2.32 o 
   2  19   5       79.48       97.75      9.77 o 
  -4  20   5        0.86        1.85      2.91 o 
  -3  20   5        9.10        8.32      2.77 o 
  -2  20   5       11.27        9.03      2.83 o 
  -1  20   5       16.32       21.40      3.08 o 
   0  20   5        0.05        0.00      2.42 o 
   1  20   5        1.36        0.00      2.62 o 
   2  20   5        3.67        0.40      3.48 o 
  -3  21   5        1.27        1.30      2.83 o 
  -2  21   5        3.87        6.10      2.82 o 
  -1  21   5        4.24        2.91      2.78 o 
   0  21   5       15.39       17.22      3.36 o 
   1  21   5        1.51        1.51      3.04 o 
  -8   0   6        9.11       14.20      4.15 o 
  -6   0   6     1202.64     1061.23     30.37 o 
  -4   0   6       87.07       94.16      3.49 o 
  -2   0   6      351.74      263.41      6.21 o 
   0   0   6       92.91       86.10      3.23 o 
   2   0   6      472.75      497.85     10.96 o 
   4   0   6        9.14        9.42      4.85 o 
   6   0   6        9.76        4.01      6.06 o 
  -9   1   6        2.39        6.88      3.16 o 
  -8   1   6        0.00        0.00      2.31 o 
  -7   1   6       17.91       19.12      2.65 o 
  -6   1   6      210.68      195.48      4.84 o 
  -5   1   6     1098.37     1040.15     14.25 o 
  -4   1   6       46.08       53.04      2.69 o 
  -3   1   6        7.09       10.09      0.97 o 
  -2   1   6       89.74      114.31      2.49 o 
  -1   1   6       41.36       45.68      1.62 o 
   0   1   6      297.42      291.27      4.83 o 
   1   1   6      124.53      118.31      3.82 o 
   2   1   6      197.66      191.30      3.90 o 
   3   1   6     1271.00     1248.53     21.81 o 
   4   1   6       12.54       14.00      4.52 o 
   5   1   6       41.68       53.94      6.48 o 
   6   1   6        0.13        2.90      4.42 o 
  -9   2   6        3.13        7.62      3.89 o 
  -8   2   6       12.56       10.91      2.81 o 
  -7   2   6       47.36       41.49      3.36 o 
  -6   2   6      369.85      345.72      7.02 o 
  -5   2   6      104.34      101.22      2.73 o 
  -4   2   6       84.88       81.26      3.38 o 
  -3   2   6       30.85       25.24      1.32 o 
  -2   2   6       13.80       11.44      1.03 o 
  -1   2   6      505.36      488.85      7.18 o 
   0   2   6      100.22      103.13      2.45 o 
   1   2   6       65.30       77.40      2.47 o 
   2   2   6      262.62      238.18      4.88 o 
   3   2   6      324.22      317.75      8.15 o 
   4   2   6      116.59      130.53      6.50 o 
   5   2   6       20.73       26.19      5.24 o 
   6   2   6        7.66        4.01      6.15 o 
  -9   3   6        1.96        0.42      3.65 o 
  -8   3   6        8.18       12.18      3.38 o 
  -7   3   6        1.02        0.00      2.29 o 
  -6   3   6       39.01       32.79      2.72 o 
  -5   3   6       35.85       34.66      1.73 o 
  -4   3   6        1.75        0.87      0.83 o 
  -3   3   6       21.67       20.30      1.20 o 
  -2   3   6       15.69       15.30      1.03 o 
  -1   3   6       70.37       64.94      2.55 o 
   0   3   6      412.22      408.95      7.22 o 
   1   3   6        0.14        1.04      0.99 o 
   2   3   6      453.99      381.03     16.51 o 
   3   3   6      315.64      305.33      6.49 o 
   4   3   6      105.57      113.40      7.90 o 
   5   3   6        0.02        3.93      3.35 o 
   6   3   6       36.89       35.50      6.16 o 
  -9   4   6       10.31       11.57      4.02 o 
  -8   4   6       19.52       21.48      3.96 o 
  -7   4   6        8.68        8.53      2.86 o 
  -6   4   6      135.73      141.34      6.21 o 
  -5   4   6       29.74       30.37      1.83 o 
  -4   4   6       93.37       97.21      2.94 o 
  -3   4   6       36.98       36.81      2.05 o 
  -2   4   6      600.98      638.80      9.84 o 
  -1   4   6        5.87        7.66      1.00 o 
   0   4   6        2.93        2.80      0.95 o 
   1   4   6      454.59      435.45      7.98 o 
   2   4   6        0.04        0.00      1.03 o 
   3   4   6       48.70       47.76      2.69 o 
   4   4   6       75.13       76.79      5.38 o 
   5   4   6        4.04        4.57      3.35 o 
   6   4   6        5.01        2.21      8.44 o 
  -9   5   6        0.80        5.64      3.79 o 
  -8   5   6       26.20       28.03      4.26 o 
  -7   5   6        9.66       10.00      2.97 o 
  -6   5   6      151.50      136.42      6.05 o 
  -5   5   6       62.08       60.90      3.03 o 
  -4   5   6      134.23      141.79      3.42 o 
  -3   5   6       14.54       11.18      1.24 o 
  -2   5   6      201.73      215.51      4.29 o 
  -1   5   6     1681.03     1714.44     26.03 o 
   0   5   6       93.76       89.57      2.69 o 
   1   5   6       45.90       42.63      2.06 o 
   2   5   6       16.75        9.88      2.91 o 
   3   5   6        2.29        0.44      1.41 o 
   4   5   6       29.70       29.33      3.37 o 
   5   5   6       16.83       20.16      4.16 o 
   6   5   6        0.20        1.75      6.26 o 
  -9   6   6        0.00        2.71      4.55 o 
  -8   6   6       39.23       42.69      4.86 o 
  -7   6   6        2.40        5.23      2.83 o 
  -6   6   6        3.74        4.88      1.73 o 
  -5   6   6        4.54        2.87      1.15 o 
  -4   6   6      237.10      253.37      5.03 o 
  -3   6   6        6.19       10.44      1.41 o 
  -2   6   6       32.74       23.04      1.75 o 
  -1   6   6       18.85       14.74      1.74 o 
   0   6   6      560.47      571.28     19.00 o 
   1   6   6       56.40       54.10      2.32 o 
   2   6   6       24.57       22.11      2.21 o 
   3   6   6       20.77       17.81      3.05 o 
   4   6   6      153.97      147.46      5.41 o 
   5   6   6        0.00        4.38      3.46 o 
   6   6   6       17.53       22.22      4.75 o 
  -9   7   6        1.68        9.57      4.06 o 
  -8   7   6        0.68        0.00      2.97 o 
  -7   7   6        6.84        6.67      2.99 o 
  -6   7   6        5.87        6.22      1.87 o 
  -5   7   6      120.39      114.89      3.89 o 
  -4   7   6       11.20       10.12      1.36 o 
  -3   7   6       88.43       77.88      2.62 o 
  -2   7   6       36.78       31.19      2.08 o 
  -1   7   6      801.24      844.69     16.68 o 
   0   7   6        3.76        3.06      1.19 o 
   1   7   6       63.49       56.51      2.71 o 
   2   7   6        2.26        2.57      1.25 o 
   3   7   6      299.50      260.61      6.89 o 
   4   7   6        1.53        2.90      2.32 o 
   5   7   6        1.05        3.35      3.57 o 
   6   7   6        2.23        3.14      4.18 o 
  -9   8   6       13.11       11.03      4.21 o 
  -8   8   6       15.32       15.59      3.88 o 
  -7   8   6       23.30       22.84      3.74 o 
  -6   8   6       23.23       23.35      2.56 o 
  -5   8   6       50.85       54.06      2.84 o 
  -4   8   6       48.30       45.35      2.23 o 
  -3   8   6       37.95       45.16      2.47 o 
  -2   8   6        5.63        9.09      1.95 o 
  -1   8   6       84.33       77.09      3.05 o 
   0   8   6       14.24       13.25      1.64 o 
   1   8   6        7.79        8.00      1.56 o 
   2   8   6       52.49       54.29      3.74 o 
   3   8   6        3.42        3.35      2.21 o 
   4   8   6       42.91       29.96      5.36 o 
   5   8   6        2.21        1.36      3.55 o 
  -8   9   6        0.36        0.00      3.10 o 
  -7   9   6        1.72        4.36      3.01 o 
  -6   9   6       14.83       17.55      2.39 o 
  -5   9   6       67.74       61.42      3.33 o 
  -4   9   6       42.30       38.95      2.19 o 
  -3   9   6       67.13       74.16      5.50 o 
  -2   9   6      136.80      142.74      4.03 o 
  -1   9   6        0.02        1.10      1.22 o 
   0   9   6       43.00       44.73      2.62 o 
   1   9   6       29.74       31.86      2.36 o 
   2   9   6        0.02        0.00      1.31 o 
   3   9   6       36.41       29.21      3.35 o 
   4   9   6        0.08        0.00      2.63 o 
   5   9   6        5.73        9.97      6.71 o 
  -8  10   6        7.90       11.85      3.95 o 
  -7  10   6        1.22        1.22      3.02 o 
  -6  10   6        9.47       11.32      2.39 o 
  -5  10   6      180.83      176.35      7.40 o 
  -4  10   6       36.63       21.64      7.68 o 
  -3  10   6      132.10      115.75      4.89 o 
  -2  10   6       23.85       24.20      2.49 o 
  -1  10   6        8.91        6.60      1.83 o 
   0  10   6        0.01        0.00      1.31 o 
   1  10   6       25.46       28.23      2.33 o 
   2  10   6       66.61       62.25      4.20 o 
   3  10   6       21.18       18.70      3.10 o 
   4  10   6        6.26       10.83      3.00 o 
   5  10   6        3.82        4.99      7.78 o 
  -8  11   6        0.42        0.00      3.55 o 
  -7  11   6       14.58       19.23      2.96 o 
  -6  11   6       30.58       25.49      4.79 o 
  -5  11   6       21.74       25.42      3.07 o 
  -4  11   6       23.31       24.19      2.83 o 
  -3  11   6       26.65       28.88      2.77 o 
  -2  11   6       42.75       47.46      2.95 o 
  -1  11   6      313.87      311.81      6.85 o 
   0  11   6       54.00       53.86      2.97 o 
   1  11   6       20.80       20.57      2.19 o 
   2  11   6        4.51        2.79      1.61 o 
   3  11   6       50.36       52.00      4.29 o 
   4  11   6        1.07        3.81      2.83 o 
   5  11   6        5.60        3.02      5.04 o 
  -8  12   6       57.46       64.27      6.84 o 
  -7  12   6       66.36       71.27      4.51 o 
  -6  12   6       35.07       39.33      3.87 o 
  -5  12   6      120.41      125.18      5.68 o 
  -4  12   6      119.79      112.23      5.61 o 
  -3  12   6       98.85       91.88      3.67 o 
  -2  12   6      358.07      334.57      7.27 o 
  -1  12   6       71.17       68.95      3.36 o 
   0  12   6        2.17        1.41      1.54 o 
   1  12   6      145.54      143.50      4.67 o 
   2  12   6       86.41       84.88      5.13 o 
   3  12   6        2.76        0.00      2.65 o 
   4  12   6        0.08        0.00      3.20 o 
   5  12   6        0.69        0.00      5.23 o 
  -7  13   6       35.50       30.56      3.96 o 
  -6  13   6        0.45        0.50      2.59 o 
  -5  13   6       51.16       57.95      4.30 o 
  -4  13   6       23.88       20.81      4.81 o 
  -3  13   6       18.13       17.25      2.17 o 
  -2  13   6      513.33      509.78     10.00 o 
  -1  13   6     1161.87     1118.21     18.69 o 
   0  13   6      967.80      985.19     16.93 o 
   1  13   6        7.13        1.67      1.83 o 
   2  13   6       43.83       40.17      3.95 o 
   3  13   6        0.74        2.44      2.84 o 
   4  13   6        6.15        5.64      3.23 o 
  -7  14   6       20.62       22.27      3.62 o 
  -6  14   6       19.72       20.74      3.56 o 
  -5  14   6       43.48       44.49      4.11 o 
  -4  14   6       42.81       40.89      4.45 o 
  -3  14   6      296.18      304.23      7.14 o 
  -2  14   6     1188.60     1187.17     19.80 o 
  -1  14   6      104.92      108.68      4.34 o 
   0  14   6       29.03       26.92      2.64 o 
   1  14   6        4.26        1.75      1.82 o 
   2  14   6        0.90        0.00      1.85 o 
   3  14   6        1.58        0.00      2.73 o 
   4  14   6        0.20        0.00      3.41 o 
  -7  15   6        8.32        5.43      3.04 o 
  -6  15   6        1.34        1.80      2.69 o 
  -5  15   6        1.78        2.49      2.68 o 
  -4  15   6       14.28       17.78      2.50 o 
  -3  15   6       21.02       24.43      2.62 o 
  -2  15   6      310.10      307.08      7.62 o 
  -1  15   6      333.67      309.30      7.31 o 
   0  15   6       42.27       41.13      3.11 o 
   1  15   6        0.10        1.65      2.10 o 
   2  15   6        9.29        9.72      3.22 o 
   3  15   6        1.30        0.00      2.82 o 
   4  15   6        0.03        0.03      3.15 o 
  -6  16   6       56.55       61.13      5.13 o 
  -5  16   6        0.19        0.00      2.77 o 
  -4  16   6        0.71        0.00      2.03 o 
  -3  16   6       11.74        5.85      2.14 o 
  -2  16   6        2.43        3.65      2.02 o 
  -1  16   6        1.30        1.43      1.92 o 
   0  16   6       23.44       22.27      2.67 o 
   1  16   6        5.42        7.19      2.26 o 
   2  16   6        0.13        0.86      2.92 o 
   3  16   6        0.54        0.00      3.04 o 
  -6  17   6        5.77        5.75      3.22 o 
  -5  17   6       25.89       27.67      3.80 o 
  -4  17   6        3.25        2.19      2.68 o 
  -3  17   6        0.59        0.00      1.99 o 
  -2  17   6        8.62        9.35      2.33 o 
  -1  17   6        8.78        8.07      2.30 o 
   0  17   6        0.10        0.00      2.05 o 
   1  17   6        0.17        0.62      2.19 o 
   2  17   6        9.41       14.10      3.49 o 
   3  17   6        8.69        8.10      3.86 o 
  -5  18   6        9.01        5.98      2.99 o 
  -4  18   6        3.35        2.74      2.80 o 
  -3  18   6        3.56        0.06      2.26 o 
  -2  18   6        5.80        4.44      2.31 o 
  -1  18   6        8.57       12.85      2.53 o 
   0  18   6       31.25       34.52      3.30 o 
   1  18   6        5.61        4.69      2.51 o 
   2  18   6        7.01        7.94      3.48 o 
  -5  19   6       22.31       22.16      3.95 o 
  -4  19   6        8.45       15.37      3.51 o 
  -3  19   6       12.76       16.87      3.07 o 
  -2  19   6        9.98       16.17      2.92 o 
  -1  19   6       27.36       39.75      3.61 o 
   0  19   6       16.68       24.94      3.83 o 
   1  19   6        0.00        2.24      2.61 o 
  -4  20   6       26.71       34.01      4.36 o 
  -3  20   6        5.84        6.78      3.01 o 
  -2  20   6        0.35        0.00      2.45 o 
  -1  20   6        0.01        0.00      2.53 o 
   0  20   6      109.57      122.76      7.66 o 
  -2  21   6        9.04        3.09      3.11 o 
  -9   0   7        8.83       14.92      8.30 o 
  -7   0   7       53.47       63.99     15.20 o 
  -5   0   7       30.62       34.18      2.57 o 
  -3   0   7        5.63        8.31      1.48 o 
  -1   0   7      147.54      140.62      4.37 o 
   1   0   7      438.83      426.43     11.39 o 
   3   0   7       19.80        3.73      4.35 o 
   5   0   7        0.29        4.29      5.97 o 
  -9   1   7        1.23        1.93      5.03 o 
  -8   1   7        1.02        0.00      2.79 o 
  -7   1   7       78.95       77.02      5.25 o 
  -6   1   7      251.28      233.64      5.07 o 
  -5   1   7       41.45       40.04      2.01 o 
  -4   1   7       79.14       72.56      2.92 o 
  -3   1   7        0.05        0.00      0.82 o 
  -2   1   7       93.44       90.39      2.41 o 
  -1   1   7      153.86      136.39      3.68 o 
   0   1   7      186.98      166.29      3.78 o 
   1   1   7       80.79       78.24      2.75 o 
   2   1   7      597.15      606.38     12.84 o 
   3   1   7       81.90       81.81      4.35 o 
   4   1   7        1.29        1.50      3.78 o 
   5   1   7       29.40       35.66      6.01 o 
  -9   2   7        0.01        0.00      3.84 o 
  -8   2   7        2.70        5.48      3.22 o 
  -7   2   7        0.14        0.29      2.39 o 
  -6   2   7      267.11      256.45      6.54 o 
  -5   2   7       13.97       19.14      1.69 o 
  -4   2   7       37.99       41.99      2.07 o 
  -3   2   7       44.02       56.77      3.29 o 
  -2   2   7      228.47      223.89      5.09 o 
  -1   2   7        0.02        1.62      0.96 o 
   0   2   7       64.79       59.06      2.32 o 
   1   2   7       45.33       51.12      3.33 o 
   2   2   7       79.24       78.83      3.30 o 
   3   2   7        4.98        3.75      1.77 o 
   4   2   7        0.13        0.00      3.49 o 
   5   2   7        4.65        6.38      9.23 o 
  -9   3   7        0.97        0.84      3.79 o 
  -8   3   7       36.52       42.47      4.75 o 
  -7   3   7      109.01       99.04      5.92 o 
  -6   3   7      285.69      281.29      7.65 o 
  -5   3   7       10.23       10.52      1.56 o 
  -4   3   7       56.58       48.40      2.18 o 
  -3   3   7      152.10      142.82      3.45 o 
  -2   3   7        8.24        7.07      1.59 o 
  -1   3   7       97.60       96.31      3.11 o 
   0   3   7       12.33        9.77      1.35 o 
   1   3   7       26.17       27.67      1.87 o 
   2   3   7      420.39      429.12      9.48 o 
   3   3   7       95.53      112.76      3.75 o 
   4   3   7       78.45       78.85      7.19 o 
   5   3   7        0.06        0.00      3.86 o 
  -9   4   7        4.83        7.95      4.22 o 
  -8   4   7       21.40       26.89      4.93 o 
  -7   4   7        0.32        0.91      2.71 o 
  -6   4   7       16.64       22.87      2.47 o 
  -5   4   7        9.92       11.83      1.52 o 
  -4   4   7       77.38       72.54      2.60 o 
  -3   4   7       99.63       92.42      3.05 o 
  -2   4   7     2200.36     2155.58     81.43 o 
  -1   4   7       40.36       42.55      3.28 o 
   0   4   7      295.32      289.62      7.12 o 
   1   4   7        8.66       11.97      1.56 o 
   2   4   7        0.09        0.00      1.36 o 
   3   4   7       46.27       40.43      3.17 o 
   4   4   7       90.36      127.71     12.68 o 
   5   4   7       13.07       20.60      7.55 o 
  -9   5   7        4.62        2.70      4.04 o 
  -8   5   7        0.03        0.00      3.79 o 
  -7   5   7       15.65       17.89      3.40 o 
  -6   5   7        2.45        1.09      1.77 o 
  -5   5   7       66.33       75.32      2.80 o 
  -4   5   7        1.29        0.00      1.14 o 
  -3   5   7      257.81      288.43      6.07 o 
  -2   5   7        6.63        7.73      1.38 o 
  -1   5   7       35.33       31.64      2.10 o 
   0   5   7      142.55      141.52      4.29 o 
   1   5   7       10.24       11.76      2.00 o 
   2   5   7       18.55       17.55      2.57 o 
   3   5   7        1.70        5.01      2.36 o 
   4   5   7        2.98        3.22      3.86 o 
   5   5   7        5.12        8.79      4.89 o 
  -9   6   7        1.68        0.00      3.98 o 
  -8   6   7       11.21       17.29      4.02 o 
  -7   6   7        3.68        4.12      3.41 o 
  -6   6   7       18.24       15.59      2.33 o 
  -5   6   7       14.86       15.37      1.66 o 
  -4   6   7      122.09      106.30      3.20 o 
  -3   6   7       16.97       16.47      1.80 o 
  -2   6   7       97.59       89.88      3.81 o 
  -1   6   7       61.69       59.23      2.81 o 
   0   6   7        5.15        8.66      1.52 o 
   1   6   7       15.87       14.98      2.17 o 
   2   6   7        0.04        0.00      1.48 o 
   3   6   7       10.77        9.65      2.64 o 
   4   6   7        7.39        4.36      3.16 o 
   5   6   7        5.99       12.86      6.99 o 
  -9   7   7        1.44        0.00      3.74 o 
  -8   7   7       17.78       25.47      4.42 o 
  -7   7   7       18.11       10.06      3.29 o 
  -6   7   7       64.75       54.51      3.78 o 
  -5   7   7        9.96       11.22      1.55 o 
  -4   7   7       43.17       38.51      2.39 o 
  -3   7   7       20.00       28.29      2.93 o 
  -2   7   7       29.60       32.97      2.20 o 
  -1   7   7        7.55        7.30      1.43 o 
   0   7   7        1.92        2.75      1.40 o 
   1   7   7        9.72       10.47      1.78 o 
   2   7   7        7.99        9.20      1.91 o 
   3   7   7        8.03        8.64      2.80 o 
   4   7   7        0.69        0.66      2.89 o 
   5   7   7        0.04        4.06      4.47 o 
  -8   8   7        0.85        0.00      3.50 o 
  -7   8   7       17.80       19.20      3.70 o 
  -6   8   7       86.22       75.81     10.55 o 
  -5   8   7       19.25       17.49      2.06 o 
  -4   8   7      168.73      170.79      4.58 o 
  -3   8   7       50.23       52.01      2.73 o 
  -2   8   7      221.92      218.06      5.82 o 
  -1   8   7       70.03       73.03      3.19 o 
   0   8   7      248.63      242.14      5.79 o 
   1   8   7       57.98       72.01      3.34 o 
   2   8   7      245.01      252.05     11.27 o 
   3   8   7       73.06       63.40      6.82 o 
   4   8   7        3.86        4.86      3.06 o 
   5   8   7        2.12        9.64      5.47 o 
  -8   9   7        1.97        2.35      3.72 o 
  -7   9   7       30.98       26.86      3.09 o 
  -6   9   7        2.13        5.93      2.12 o 
  -5   9   7        0.25        0.75      1.71 o 
  -4   9   7        0.98        1.60      1.41 o 
  -3   9   7        8.69        5.81      2.20 o 
  -2   9   7       17.10       13.51      1.77 o 
  -1   9   7        5.56        7.20      1.54 o 
   0   9   7        0.15        0.00      1.36 o 
   1   9   7        3.45        3.15      1.68 o 
   2   9   7       33.26       27.05      5.42 o 
   3   9   7       30.24       20.61      3.24 o 
   4   9   7        0.61        0.00      2.83 o 
  -8  10   7        0.00        0.80      3.60 o 
  -7  10   7        3.78        4.45      2.45 o 
  -6  10   7      174.14      195.34      8.45 o 
  -5  10   7       16.75       18.81      2.77 o 
  -4  10   7       83.17       81.23      3.53 o 
  -3  10   7      122.94      119.38      4.12 o 
  -2  10   7       18.48       15.88      1.89 o 
  -1  10   7       56.22       64.28      3.54 o 
   0  10   7      154.73      139.48      5.53 o 
   1  10   7        9.24        9.45      1.96 o 
   2  10   7      197.89      157.95      8.18 o 
   3  10   7        2.60        0.00      2.63 o 
   4  10   7       11.17       10.23      3.36 o 
  -8  11   7        0.85        1.65      4.12 o 
  -7  11   7       28.01       26.98      3.65 o 
  -6  11   7        9.83       12.37      2.95 o 
  -5  11   7       14.20       14.27      2.74 o 
  -4  11   7       37.88       44.55      2.92 o 
  -3  11   7       65.26       63.62      4.17 o 
  -2  11   7       60.88       55.16      4.57 o 
  -1  11   7       76.34       79.12      3.64 o 
   0  11   7        0.46        0.00      1.63 o 
   1  11   7       27.54       25.19      2.55 o 
   2  11   7       41.72       31.55      5.59 o 
   3  11   7        3.61        2.64      4.29 o 
   4  11   7        0.91        1.75      3.10 o 
  -7  12   7        0.00        0.00      2.78 o 
  -6  12   7        4.55        5.13      2.85 o 
  -5  12   7       34.25       34.54      4.44 o 
  -4  12   7        3.79        2.37      1.81 o 
  -3  12   7        4.49        6.23      2.51 o 
  -2  12   7      631.25      624.28     11.71 o 
  -1  12   7       21.50       25.80      3.25 o 
   0  12   7      115.58      101.71      4.16 o 
   1  12   7       70.05       64.96      3.57 o 
   2  12   7        2.91        3.03      2.03 o 
   3  12   7        7.82        8.71      3.11 o 
   4  12   7        9.18        5.22      3.78 o 
  -7  13   7        1.31        3.23      2.97 o 
  -6  13   7      155.72      150.22      8.01 o 
  -5  13   7        2.75        3.67      2.53 o 
  -4  13   7       79.71       77.84      3.82 o 
  -3  13   7       55.53       56.82      3.37 o 
  -2  13   7       48.57       55.62      3.32 o 
  -1  13   7       53.59       61.48      3.49 o 
   0  13   7        4.33        5.40      2.20 o 
   1  13   7       18.85       14.33      2.34 o 
   2  13   7       19.33       17.40      3.55 o 
   3  13   7       10.18       17.48      3.63 o 
  -7  14   7       12.44       12.19      3.91 o 
  -6  14   7       22.98       20.97      3.66 o 
  -5  14   7        3.21        4.23      2.99 o 
  -4  14   7       41.22       42.77      3.18 o 
  -3  14   7        3.70        3.59      1.98 o 
  -2  14   7        5.88        6.98      2.06 o 
  -1  14   7       10.68        9.91      2.20 o 
   0  14   7       16.75       16.26      2.48 o 
   1  14   7        7.49        9.40      2.49 o 
   2  14   7        9.25       12.60      3.46 o 
   3  14   7        3.73        3.75      3.05 o 
  -6  15   7        3.26        1.45      2.93 o 
  -5  15   7       66.13       68.07      5.08 o 
  -4  15   7        5.58        4.90      2.20 o 
  -3  15   7       39.29       45.66      3.38 o 
  -2  15   7        0.31        2.29      2.09 o 
  -1  15   7       15.17       20.22      2.65 o 
   0  15   7        9.02        9.61      2.32 o 
   1  15   7        8.56        9.30      2.37 o 
   2  15   7        6.49       10.33      3.22 o 
   3  15   7       24.82       22.86      3.97 o 
  -6  16   7        3.22        4.32      2.94 o 
  -5  16   7        1.90        0.39      2.72 o 
  -4  16   7        3.52        2.78      2.24 o 
  -3  16   7       58.69       64.99      7.07 o 
  -2  16   7      219.83      212.26      6.25 o 
  -1  16   7       16.65       14.75      2.59 o 
   0  16   7        0.04        0.00      2.09 o 
   1  16   7        4.00        3.45      2.32 o 
   2  16   7       36.79       47.21      4.85 o 
  -5  17   7        1.79        0.89      2.65 o 
  -4  17   7        2.89        5.27      2.30 o 
  -3  17   7        5.74        2.89      2.37 o 
  -2  17   7        0.68        0.00      2.19 o 
  -1  17   7        6.90        8.20      2.51 o 
   0  17   7        9.66       12.11      2.77 o 
   1  17   7        2.96        7.62      2.50 o 
   2  17   7        1.70        0.00      6.32 o 
  -5  18   7        0.02        0.00      2.83 o 
  -4  18   7        1.51        3.48      2.77 o 
  -3  18   7       14.28       16.15      3.30 o 
  -2  18   7        9.58        8.84      2.71 o 
  -1  18   7       23.28       19.19      3.24 o 
   0  18   7        2.33        1.06      2.59 o 
   1  18   7        7.90        6.13      2.91 o 
  -4  19   7        5.06        2.52      2.90 o 
  -3  19   7        4.44        1.92      2.75 o 
  -2  19   7        2.07        0.00      2.61 o 
  -1  19   7        2.12        8.49      3.04 o 
   0  19   7       55.66       63.37      4.66 o 
  -2  20   7        0.89        1.77      3.08 o 
  -8   0   8      148.27      138.71     13.80 o 
  -6   0   8       21.86       22.82      3.09 o 
  -4   0   8      147.04      144.58      5.67 o 
  -2   0   8       85.43       67.71      5.44 o 
   0   0   8      357.62      363.09     20.89 o 
   2   0   8      102.45      110.41      5.90 o 
   4   0   8        1.66        0.00      5.59 o 
  -9   1   8        5.62        5.77      5.52 o 
  -8   1   8       26.12       29.37      5.73 o 
  -7   1   8      229.55      236.24     25.03 o 
  -6   1   8       18.75       17.28      2.37 o 
  -5   1   8        2.90        3.51      1.46 o 
  -4   1   8        0.54        0.82      1.27 o 
  -3   1   8       24.14       22.42      1.73 o 
  -2   1   8       51.69       52.25      2.52 o 
  -1   1   8      187.12      186.94      4.61 o 
   0   1   8      102.21      106.50      3.60 o 
   1   1   8     1505.03     1515.62     28.32 o 
   2   1   8       27.29       33.46      2.65 o 
   3   1   8       80.20       86.85      4.95 o 
   4   1   8        0.03        0.00      3.82 o 
   5   1   8       10.40        0.00      4.84 o 
  -9   2   8        2.64        0.00      5.37 o 
  -8   2   8       27.90       29.78      5.92 o 
  -7   2   8      156.73      166.21     22.65 o 
  -6   2   8       24.67       28.62      2.58 o 
  -5   2   8       68.14       69.08      2.78 o 
  -4   2   8      179.30      175.94      4.13 o 
  -3   2   8       30.91       33.22      2.22 o 
  -2   2   8       25.23       20.97      1.87 o 
  -1   2   8       96.79       98.27      3.37 o 
   0   2   8        1.43        0.56      1.35 o 
   1   2   8       51.70       47.43      3.12 o 
   2   2   8      394.69      397.99      8.21 o 
   3   2   8       50.93       57.61      4.27 o 
   4   2   8        0.40        0.00      4.36 o 
   5   2   8       33.95       30.21      6.20 o 
  -9   3   8        1.85        0.15      5.56 o 
  -8   3   8        2.40        1.93      4.45 o 
  -7   3   8       14.88       16.89      3.58 o 
  -6   3   8       40.91       37.18      2.32 o 
  -5   3   8        0.74        0.00      1.19 o 
  -4   3   8       36.86       39.66      2.18 o 
  -3   3   8       85.95       93.50      3.63 o 
  -2   3   8      147.28      149.11      4.10 o 
  -1   3   8       18.62       16.23      1.78 o 
   0   3   8      261.93      242.52      5.64 o 
   1   3   8       73.57       83.88      4.19 o 
   2   3   8      138.34      140.85      5.02 o 
   3   3   8       16.51       17.02      3.69 o 
   4   3   8       48.06       33.47      7.92 o 
  -9   4   8        9.07       16.54      6.12 o 
  -8   4   8       28.69       38.02      4.88 o 
  -7   4   8       33.24       35.39      4.74 o 
  -6   4   8       11.70        8.58      2.13 o 
  -5   4   8       62.83       64.13      3.45 o 
  -4   4   8       68.89       79.01      3.91 o 
  -3   4   8       14.78       14.86      1.98 o 
  -2   4   8       33.47       32.75      2.43 o 
  -1   4   8       82.71       89.86      4.47 o 
   0   4   8        8.06        8.35      1.66 o 
   1   4   8        0.04        2.33      1.56 o 
   2   4   8       60.83       68.32      3.77 o 
   3   4   8        4.42        5.44      3.26 o 
   4   4   8        6.51       12.21      6.90 o 
  -9   5   8        0.26        1.99      4.19 o 
  -8   5   8       34.27       34.05      5.16 o 
  -7   5   8       13.24       20.92      4.05 o 
  -6   5   8       17.97       18.46      2.38 o 
  -5   5   8        0.92        1.44      1.44 o 
  -4   5   8       44.06       47.87      2.69 o 
  -3   5   8      451.64      429.01      8.32 o 
  -2   5   8       27.57       25.01      2.04 o 
  -1   5   8        1.44        0.00      1.18 o 
   0   5   8       24.91       22.51      2.37 o 
   1   5   8        3.54        5.16      1.76 o 
   2   5   8       63.68       67.61      3.54 o 
   3   5   8       28.74       27.79      4.00 o 
   4   5   8        2.41        6.53      6.06 o 
  -8   6   8       10.11       13.91      4.11 o 
  -7   6   8        5.16        3.61      3.00 o 
  -6   6   8        0.24        1.41      1.85 o 
  -5   6   8        0.09        0.00      1.41 o 
  -4   6   8      268.92      251.29      7.82 o 
  -3   6   8        2.83        1.61      1.35 o 
  -2   6   8        1.34        1.62      1.26 o 
  -1   6   8       51.45       44.84      2.71 o 
   0   6   8       72.01       83.12      3.53 o 
   1   6   8       42.66       37.81      2.77 o 
   2   6   8       19.74       17.78      2.38 o 
   3   6   8       13.67       20.49      3.87 o 
   4   6   8        0.02        0.00      5.41 o 
  -8   7   8        0.02        2.37      3.63 o 
  -7   7   8       33.95       35.84      3.35 o 
  -6   7   8        0.72        1.36      2.11 o 
  -5   7   8       30.97       38.80      2.64 o 
  -4   7   8        0.10        0.00      1.40 o 
  -3   7   8      415.14      402.44      8.14 o 
  -2   7   8        7.03        6.14      1.57 o 
  -1   7   8      137.65      131.84      6.86 o 
   0   7   8       13.37       10.82      1.89 o 
   1   7   8      427.94      395.35      8.38 o 
   2   7   8        9.89       15.35      2.71 o 
   3   7   8       11.98        8.74      4.45 o 
   4   7   8        4.48        0.00      5.41 o 
  -8   8   8       10.67        6.92      3.88 o 
  -7   8   8        2.53        4.87      2.81 o 
  -6   8   8        5.00       12.00      2.71 o 
  -5   8   8       13.68       11.03      2.00 o 
  -4   8   8        9.56        9.85      1.82 o 
  -3   8   8       35.72       29.79      2.41 o 
  -2   8   8        0.23        0.00      1.35 o 
  -1   8   8      116.41      111.33      4.10 o 
   0   8   8       90.23       88.94      3.82 o 
   1   8   8      106.88      117.06      4.41 o 
   2   8   8       22.00       18.00      2.56 o 
   3   8   8       72.13       71.86      5.32 o 
   4   8   8        4.84        7.00      4.98 o 
  -8   9   8       10.48       10.53      4.95 o 
  -7   9   8       11.11       12.18      3.20 o 
  -6   9   8       14.13       12.90      3.46 o 
  -5   9   8        6.91       10.44      2.02 o 
  -4   9   8       63.86       69.97      3.44 o 
  -3   9   8        7.92        9.03      1.82 o 
  -2   9   8       42.14       40.40      2.78 o 
  -1   9   8        0.04        2.37      1.62 o 
   0   9   8        1.10        1.27      1.64 o 
   1   9   8       95.17       83.79      3.94 o 
   2   9   8        0.13        0.76      2.09 o 
   3   9   8       10.52        9.43      3.25 o 
   4   9   8        6.31        7.25      3.60 o 
  -8  10   8        1.82        0.47      4.42 o 
  -7  10   8       38.65       38.51      4.09 o 
  -6  10   8       23.32       26.09      3.42 o 
  -5  10   8       12.37       12.80      2.11 o 
  -4  10   8        1.67        2.11      1.70 o 
  -3  10   8        2.83        1.85      1.66 o 
  -2  10   8        5.21        3.59      1.77 o 
  -1  10   8        3.22        4.78      2.37 o 
   0  10   8       33.37       31.13      2.74 o 
   1  10   8       95.05       97.45      4.31 o 
   2  10   8        0.01        0.00      2.07 o 
   3  10   8        4.17        0.00      2.86 o 
  -7  11   8        0.22        1.44      2.92 o 
  -6  11   8        4.92        6.32      2.81 o 
  -5  11   8        6.74       12.66      2.90 o 
  -4  11   8        6.30        4.60      1.92 o 
  -3  11   8       77.26       73.73      4.40 o 
  -2  11   8       12.34        9.52      2.09 o 
  -1  11   8        0.79        0.00      1.80 o 
   0  11   8       14.16       14.32      2.21 o 
   1  11   8        1.25        1.08      1.91 o 
   2  11   8        1.61        0.00      2.59 o 
   3  11   8        2.85        6.00      3.06 o 
  -7  12   8       10.65       14.47      3.39 o 
  -6  12   8        0.12        0.00      2.58 o 
  -5  12   8        0.46        1.88      2.64 o 
  -4  12   8       17.14       16.21      2.46 o 
  -3  12   8        1.57        0.74      1.90 o 
  -2  12   8       71.61       68.67      3.72 o 
  -1  12   8        2.77        2.37      1.85 o 
   0  12   8        5.64        5.09      2.13 o 
   1  12   8       43.65       53.08      3.49 o 
   2  12   8       33.02       44.23      5.25 o 
   3  12   8       31.78       35.89      4.30 o 
  -7  13   8        4.67        5.10      4.68 o 
  -6  13   8       17.11       18.25      3.59 o 
  -5  13   8        0.05        0.00      2.59 o 
  -4  13   8      324.74      326.71      7.75 o 
  -3  13   8      483.22      463.67      9.74 o 
  -2  13   8      400.81      393.35      8.76 o 
  -1  13   8        0.06        0.00      1.88 o 
   0  13   8        6.68        6.94      2.20 o 
   1  13   8        4.65        7.75      2.41 o 
   2  13   8        2.72        0.00      2.78 o 
   3  13   8        0.98        4.30      3.36 o 
  -6  14   8       11.58       10.32      3.34 o 
  -5  14   8       55.39       57.47      4.95 o 
  -4  14   8      314.20      334.25     10.52 o 
  -3  14   8        2.63        4.83      2.22 o 
  -2  14   8      134.93      141.39      5.28 o 
  -1  14   8        2.30        1.08      2.10 o 
   0  14   8       11.68        9.61      2.49 o 
   1  14   8        1.81        0.00      2.27 o 
   2  14   8        0.50        4.87      2.98 o 
  -6  15   8        1.98        2.49      3.19 o 
  -5  15   8       10.68       13.14      3.41 o 
  -4  15   8       65.93       70.77      4.27 o 
  -3  15   8      188.65      197.19      6.27 o 
  -2  15   8       22.74       15.28      2.74 o 
  -1  15   8        0.44        0.01      2.23 o 
   0  15   8        4.68        4.15      2.47 o 
   1  15   8        6.97       11.53      2.66 o 
   2  15   8        2.99        3.40      3.43 o 
  -5  16   8        9.25       11.09      3.17 o 
  -4  16   8       10.77       11.34      2.67 o 
  -3  16   8        3.81        2.07      2.51 o 
  -2  16   8        0.67        0.00      2.37 o 
  -1  16   8        3.56        6.23      2.58 o 
   0  16   8        3.36        5.09      2.65 o 
   1  16   8        0.83        2.27      2.65 o 
  -5  17   8        6.41        5.38      3.30 o 
  -4  17   8        3.81        8.99      2.68 o 
  -3  17   8        1.23        0.40      2.61 o 
  -2  17   8        3.77        0.40      2.63 o 
  -1  17   8        0.02        0.00      2.53 o 
   0  17   8        0.27        0.22      2.73 o 
  -4  18   8        0.02        3.18      2.70 o 
  -3  18   8       30.95       34.61      3.83 o 
  -2  18   8        3.04        2.14      2.82 o 
  -1  18   8        2.94        0.74      2.96 o 
  -7   0   9        0.05        4.85      5.59 o 
  -5   0   9       72.91       74.53      7.09 o 
  -3   0   9      339.22      299.53     11.63 o 
  -1   0   9        0.30        0.00      2.42 o 
   1   0   9      144.71      158.62      8.43 o 
  -8   1   9       63.63       69.01      7.55 o 
  -7   1   9       58.53       81.24      8.11 o 
  -6   1   9        8.24        9.03      2.06 o 
  -5   1   9       60.59       65.72      4.46 o 
  -4   1   9       33.67       33.37      2.65 o 
  -3   1   9      233.21      227.72      9.51 o 
  -2   1   9       64.79       67.68      3.97 o 
  -1   1   9       89.37       80.89      4.56 o 
   0   1   9      287.40      287.00      8.17 o 
   1   1   9      115.26      119.84      4.74 o 
   2   1   9        1.50        2.65      2.16 o 
   3   1   9        8.10       11.99      3.76 o 
   4   1   9       16.51       22.00      7.74 o 
  -8   2   9       17.66       23.28      6.02 o 
  -7   2   9        6.08        4.81      4.02 o 
  -6   2   9       45.00       54.88      3.47 o 
  -5   2   9       13.67       14.09      2.17 o 
  -4   2   9      139.92      153.00     10.13 o 
  -3   2   9       49.79       45.65      4.64 o 
  -2   2   9       16.65       12.45      2.11 o 
  -1   2   9      111.48      103.31      4.77 o 
   0   2   9      206.41      205.07      5.98 o 
   1   2   9        9.10       12.44      2.32 o 
   2   2   9       14.24       14.12      2.58 o 
   3   2   9        5.30        7.86      3.61 o 
   4   2   9        4.75        9.23      7.08 o 
  -8   3   9       15.62        8.07      5.24 o 
  -7   3   9        9.58        7.58      7.55 o 
  -6   3   9       21.48       24.76      2.42 o 
  -5   3   9       88.66       85.31      5.68 o 
  -4   3   9       70.36       68.06      3.56 o 
  -3   3   9       12.72       11.74      1.97 o 
  -2   3   9      111.42      107.96      4.03 o 
  -1   3   9        0.25        0.00      1.50 o 
   0   3   9      434.23      455.35     10.02 o 
   1   3   9      152.66      165.70      5.56 o 
   2   3   9       81.24       79.30      4.31 o 
   3   3   9        0.88        4.28      3.33 o 
   4   3   9       18.94       25.08      8.48 o 
  -8   4   9        3.37       11.09      4.99 o 
  -7   4   9        1.21        2.57      5.31 o 
  -6   4   9        0.03        0.00      1.78 o 
  -5   4   9       61.68       61.22      3.51 o 
  -4   4   9      348.48      332.00      7.18 o 
  -3   4   9      103.01       90.65      3.95 o 
  -2   4   9        1.53        2.39      1.48 o 
  -1   4   9       86.99       81.28      3.52 o 
   0   4   9       26.96       32.87      3.25 o 
   1   4   9       93.06       89.57      4.47 o 
   2   4   9       17.82       21.05      3.01 o 
   3   4   9       23.01       17.01      7.17 o 
   4   4   9        7.32        9.14      7.08 o 
  -8   5   9       16.46       20.36      5.89 o 
  -7   5   9       13.75       25.07      9.28 o 
  -6   5   9       11.45       14.02      2.91 o 
  -5   5   9       56.33       54.63      3.10 o 
  -4   5   9       26.49       28.12      2.45 o 
  -3   5   9       19.41       22.17      2.72 o 
  -2   5   9        1.35        1.08      1.45 o 
  -1   5   9        5.48        5.17      1.65 o 
   0   5   9        2.25        3.45      1.74 o 
   1   5   9       19.64       18.48      2.64 o 
   2   5   9        0.77        1.76      2.35 o 
   3   5   9        8.30       11.86      3.91 o 
  -8   6   9        0.16        8.95      8.02 o 
  -7   6   9        2.79        5.11      2.86 o 
  -6   6   9        1.40        2.24      2.41 o 
  -5   6   9       12.53       11.62      2.04 o 
  -4   6   9        4.87        2.85      1.66 o 
  -3   6   9       38.27       40.24      2.75 o 
  -2   6   9        0.01        2.23      1.52 o 
  -1   6   9       53.35       53.23      3.40 o 
   0   6   9        0.02        2.77      1.79 o 
   1   6   9        6.67        5.90      2.27 o 
   2   6   9        2.36        1.15      2.39 o 
   3   6   9       21.22       34.10      4.91 o 
  -8   7   9        4.69        3.26      4.53 o 
  -7   7   9        4.50        5.89      3.11 o 
  -6   7   9        0.09        0.00      2.20 o 
  -5   7   9       13.00       17.62      2.29 o 
  -4   7   9        0.86        1.99      1.67 o 
  -3   7   9        0.36        2.04      1.63 o 
  -2   7   9       16.08       25.88      3.09 o 
  -1   7   9        0.10        4.22      1.78 o 
   0   7   9       21.88       26.62      2.69 o 
   1   7   9        0.15        0.00      1.77 o 
   2   7   9        6.13       11.26      2.72 o 
   3   7   9        2.25        4.57      6.15 o 
  -8   8   9       10.40        4.86      4.83 o 
  -7   8   9        0.52        0.89      2.89 o 
  -6   8   9        7.81        8.57      2.79 o 
  -5   8   9        3.15        5.40      1.96 o 
  -4   8   9       15.64       11.27      2.08 o 
  -3   8   9       27.84       34.30      2.69 o 
  -2   8   9       27.88       27.55      2.52 o 
  -1   8   9       29.55       25.61      2.55 o 
   0   8   9       61.51       50.65      5.18 o 
   1   8   9       32.16       24.89      2.74 o 
   2   8   9        1.75        1.60      2.26 o 
   3   8   9        0.47        3.85      3.82 o 
  -8   9   9        0.22        0.02      4.74 o 
  -7   9   9        2.69        3.01      3.04 o 
  -6   9   9        0.39        0.00      2.48 o 
  -5   9   9       11.86       13.98      2.35 o 
  -4   9   9       10.56       12.51      2.14 o 
  -3   9   9       79.87       74.78      4.48 o 
  -2   9   9        0.66        0.00      1.67 o 
  -1   9   9       86.42       78.40      3.90 o 
   0   9   9       18.05       20.64      2.70 o 
   1   9   9        0.84        4.50      2.24 o 
   2   9   9        0.69        2.02      3.03 o 
   3   9   9       42.10       46.35      7.21 o 
  -7  10   9        5.18        3.23      2.97 o 
  -6  10   9        2.48        2.80      2.72 o 
  -5  10   9        0.69        0.00      2.05 o 
  -4  10   9       17.75       22.36      2.56 o 
  -3  10   9        2.91        2.89      1.89 o 
  -2  10   9        1.08        0.00      1.67 o 
  -1  10   9        9.52        5.76      2.12 o 
   0  10   9       43.91       36.13      3.09 o 
   1  10   9       17.24       13.58      3.19 o 
   2  10   9        0.01        0.00      2.85 o 
  -7  11   9       13.49       19.56      3.61 o 
  -6  11   9       21.80       26.55      3.78 o 
  -5  11   9       71.08       78.33      5.66 o 
  -4  11   9       10.59       10.20      2.37 o 
  -3  11   9        4.11        5.02      2.16 o 
  -2  11   9        1.71        0.00      1.78 o 
  -1  11   9        0.02        0.00      1.97 o 
   0  11   9       69.95       80.65      6.86 o 
   1  11   9       25.90       21.18      2.89 o 
   2  11   9       19.91       13.36      3.55 o 
  -7  12   9       32.04       30.53      4.20 o 
  -6  12   9        3.15        1.09      2.91 o 
  -5  12   9        0.18        0.77      2.22 o 
  -4  12   9      250.68      253.05      8.57 o 
  -3  12   9        8.74       10.53      2.67 o 
  -2  12   9       19.26       17.91      3.25 o 
  -1  12   9       30.06       31.91      3.29 o 
   0  12   9        0.06        3.53      2.22 o 
   1  12   9        6.81        4.09      2.54 o 
   2  12   9        7.71        7.67      3.46 o 
  -6  13   9        0.08        1.88      3.08 o 
  -5  13   9       14.85       12.34      3.30 o 
  -4  13   9        4.42        4.23      2.33 o 
  -3  13   9       20.51       22.13      2.92 o 
  -2  13   9       29.08       27.82      3.09 o 
  -1  13   9        0.01        2.10      2.28 o 
   0  13   9       30.64       26.01      2.98 o 
   1  13   9       23.47       29.12      3.24 o 
  -6  14   9        3.05        3.41      3.02 o 
  -5  14   9        0.02        2.17      2.89 o 
  -4  14   9       13.79       20.33      2.90 o 
  -3  14   9        1.10        1.01      3.24 o 
  -2  14   9       15.68       18.28      3.44 o 
  -1  14   9        0.30        4.37      2.48 o 
   0  14   9        5.11        6.95      2.53 o 
   1  14   9       26.62       36.80      3.71 o 
  -5  15   9       38.02       36.87      4.42 o 
  -4  15   9        4.98        6.44      2.62 o 
  -3  15   9        1.38        0.38      2.59 o 
  -2  15   9       10.18        8.75      2.91 o 
  -1  15   9       23.68       18.95      3.55 o 
   0  15   9        4.30        2.37      2.54 o 
  -4  16   9      110.67      104.70      5.23 o 
  -3  16   9       17.64       14.47      3.17 o 
  -2  16   9        1.18        2.88      2.83 o 
  -1  16   9        4.98        8.41      3.01 o 
   0  16   9       22.72       38.03      3.99 o 
  -3  17   9       23.82       22.77      3.69 o 
  -2  17   9        2.15        2.32      3.07 o 
  -8   0  10        1.63        4.01      7.74 o 
  -6   0  10      112.09      127.84     26.06 o 
  -4   0  10      128.09      108.74     10.16 o 
  -2   0  10      248.74      243.49     10.70 o 
   0   0  10      184.55      205.22      9.82 o 
   2   0  10        0.21        4.73      4.12 o 
  -8   1  10       41.15       51.75     16.41 o 
  -7   1  10       24.69       26.41      5.54 o 
  -6   1  10       12.45       11.58      2.50 o 
  -5   1  10       37.74       39.72      4.36 o 
  -4   1  10        0.14        0.07      2.01 o 
  -3   1  10      167.26      162.40      6.21 o 
  -2   1  10       29.68       40.04      3.52 o 
  -1   1  10     1090.63     1093.94     22.56 o 
   0   1  10       31.55       32.18      4.78 o 
   1   1  10       65.83       70.61      4.71 o 
   2   1  10        0.04        2.37      2.86 o 
  -8   2  10       21.12       17.36      6.39 o 
  -7   2  10       29.52       51.37      9.60 o 
  -6   2  10       58.23       61.26      3.95 o 
  -5   2  10       29.14       42.25      6.10 o 
  -4   2  10        4.81        6.37      2.32 o 
  -3   2  10       20.19       22.36      3.47 o 
  -2   2  10        6.46        3.57      2.17 o 
  -1   2  10      110.46      112.88     11.38 o 
   0   2  10      238.83      231.97      8.02 o 
   1   2  10        1.43        0.69      2.47 o 
   2   2  10        0.16        6.16      3.01 o 
  -8   3  10       17.87       16.87      8.86 o 
  -7   3  10        0.73        3.82      6.15 o 
  -6   3  10       11.66       11.19      2.64 o 
  -5   3  10       25.80       30.78      3.90 o 
  -4   3  10        3.29        2.86      2.06 o 
  -3   3  10        0.09        0.05      2.10 o 
  -2   3  10       15.82       16.24      4.09 o 
  -1   3  10       29.35       31.82      3.37 o 
   0   3  10       14.89       12.13      2.78 o 
   1   3  10        5.10        5.41      2.64 o 
   2   3  10        3.99        6.84      3.10 o 
  -8   4  10        0.50        0.00      7.92 o 
  -7   4  10        0.06        2.29      3.32 o 
  -6   4  10        0.24        1.24      2.33 o 
  -5   4  10       22.12       26.81      2.93 o 
  -4   4  10       21.97       15.01      4.54 o 
  -3   4  10       56.68       53.87      3.62 o 
  -2   4  10        6.47        8.27      2.35 o 
  -1   4  10        1.00        0.00      2.05 o 
   0   4  10       21.16       18.12      3.05 o 
   1   4  10        0.11        1.99      2.38 o 
   2   4  10        5.09        4.06      2.74 o 
   3   4  10       29.85       38.92      5.59 o 
  -8   5  10        6.99       18.83      9.14 o 
  -7   5  10        8.05        6.69      4.80 o 
  -6   5  10        2.68        6.61      2.46 o 
  -5   5  10       31.93       32.66      3.13 o 
  -4   5  10       18.37       18.67      2.92 o 
  -3   5  10       58.33       50.51      3.96 o 
  -2   5  10        7.49        6.00      2.41 o 
  -1   5  10       33.00       30.92      3.09 o 
   0   5  10        9.06        8.31      2.55 o 
   1   5  10       35.67       32.48      3.40 o 
   2   5  10        0.04        0.00      2.65 o 
  -8   6  10        0.06        0.00      8.02 o 
  -7   6  10        0.37        0.00      3.46 o 
  -6   6  10       36.96       42.18      4.65 o 
  -5   6  10        0.02        0.75      2.11 o 
  -4   6  10       23.56       23.93      2.85 o 
  -3   6  10       18.41       16.74      2.39 o 
  -2   6  10        3.20        4.97      1.95 o 
  -1   6  10       33.35       31.17      3.15 o 
   0   6  10       56.98       52.19      3.79 o 
   1   6  10       24.23       29.28      3.60 o 
   2   6  10        3.91        4.75      2.97 o 
  -7   7  10        5.18        7.69      3.87 o 
  -6   7  10        0.00        0.00      2.97 o 
  -5   7  10       20.13       15.66      2.48 o 
  -4   7  10        0.25        0.31      1.93 o 
  -3   7  10        0.33        0.97      1.89 o 
  -2   7  10        0.37        0.01      1.86 o 
  -1   7  10       60.31       56.38      3.92 o 
   0   7  10        1.04        3.65      2.47 o 
   1   7  10       10.60        7.05      2.77 o 
   2   7  10        3.77        7.24      4.21 o 
  -7   8  10        1.31        3.69      4.14 o 
  -6   8  10        0.04        0.71      2.69 o 
  -5   8  10        4.55        1.49      2.11 o 
  -4   8  10        9.52       11.81      2.34 o 
  -3   8  10       42.26       45.31      3.29 o 
  -2   8  10        4.70        4.67      2.16 o 
  -1   8  10       67.42       71.14      3.97 o 
   0   8  10       48.84       45.35      3.53 o 
   1   8  10       62.76       69.41      4.74 o 
   2   8  10        0.84        2.93      4.07 o 
  -7   9  10        0.18        0.00      2.92 o 
  -6   9  10        0.52        0.94      2.87 o 
  -5   9  10       10.33       11.73      2.50 o 
  -4   9  10        4.42        4.89      2.40 o 
  -3   9  10       13.56       14.09      2.66 o 
  -2   9  10       31.45       37.41      3.20 o 
  -1   9  10       95.00       87.57      4.45 o 
   0   9  10       23.96       23.84      3.09 o 
   1   9  10        4.17        4.25      3.04 o 
   2   9  10       15.58       19.11      7.55 o 
  -7  10  10        6.23        7.19      3.50 o 
  -6  10  10        4.71        4.50      3.10 o 
  -5  10  10        0.36        1.16      2.21 o 
  -4  10  10        7.86        9.20      2.60 o 
  -3  10  10        1.53        1.20      2.15 o 
  -2  10  10       33.75       34.25      3.22 o 
  -1  10  10       19.35       22.02      2.83 o 
   0  10  10        0.06        2.76      2.59 o 
   1  10  10        0.22        1.15      3.32 o 
  -6  11  10        5.58        7.41      3.28 o 
  -5  11  10       67.21       70.83      4.23 o 
  -4  11  10        0.00        0.69      2.14 o 
  -3  11  10       22.20       19.53      2.87 o 
  -2  11  10        8.43        4.67      2.46 o 
  -1  11  10       12.25        8.35      2.51 o 
   0  11  10        2.15        7.03      3.42 o 
   1  11  10        1.78        6.41      3.20 o 
  -6  12  10        9.66       11.20      3.39 o 
  -5  12  10        0.98        3.69      3.07 o 
  -4  12  10       18.61       14.21      2.61 o 
  -3  12  10        0.43        1.81      2.36 o 
  -2  12  10        0.02        0.00      2.29 o 
  -1  12  10       40.61       42.22      4.55 o 
   0  12  10        0.46        0.72      2.33 o 
   1  12  10       20.88       27.78      3.63 o 
  -5  13  10      160.08      166.96      7.28 o 
  -4  13  10       29.33       30.11      3.25 o 
  -3  13  10        0.63        0.84      2.57 o 
  -2  13  10       10.82       17.34      3.03 o 
  -1  13  10        1.62        1.12      2.60 o 
   0  13  10        0.95        4.92      2.76 o 
  -5  14  10        8.31       12.98      3.64 o 
  -4  14  10      111.60      115.51      6.76 o 
  -3  14  10       16.65       15.33      3.17 o 
  -2  14  10        3.69        0.43      2.77 o 
  -1  14  10        0.03        0.00      2.96 o 
  -3  15  10        1.86        7.85      3.17 o 
  -2  15  10        1.06        2.25      3.07 o 
  -5   0  11       78.09       71.03      6.97 o 
  -3   0  11        3.37        2.55      3.54 o 
  -1   0  11       13.12       11.52      4.09 o 
   1   0  11       19.64       25.31      5.70 o 
  -6   1  11       32.20       30.01      3.99 o 
  -5   1  11       40.87       42.09      4.15 o 
  -4   1  11       27.17       23.29      3.40 o 
  -3   1  11        1.48        2.53      2.60 o 
  -2   1  11      107.06      102.01      5.52 o 
  -1   1  11       23.09       16.72      3.24 o 
   0   1  11        0.05        0.00      2.56 o 
   1   1  11        5.24        6.21      3.38 o 
   2   1  11        6.66        9.07      4.02 o 
  -6   2  11       85.37       88.74      8.11 o 
  -5   2  11       28.92       28.41      3.67 o 
  -4   2  11       21.54       17.66      3.04 o 
  -3   2  11       46.57       54.30      4.94 o 
  -2   2  11      103.08      108.95      5.94 o 
  -1   2  11        1.46        1.02      2.40 o 
   0   2  11        2.16        0.00      2.74 o 
   1   2  11        0.67        0.00      3.10 o 
  -7   3  11        1.10        0.00      3.70 o 
  -6   3  11        6.83        5.32      2.89 o 
  -5   3  11       52.60       47.87      4.17 o 
  -4   3  11       10.58       15.94      3.06 o 
  -3   3  11       18.35       18.92      2.99 o 
  -2   3  11       72.71       56.64      4.40 o 
  -1   3  11       30.68       35.78      4.82 o 
   0   3  11        4.15        1.03      2.72 o 
   1   3  11       23.04       37.11      4.49 o 
  -7   4  11        9.51        7.51      4.06 o 
  -6   4  11       67.35       70.06      4.45 o 
  -5   4  11       11.82        5.18      2.93 o 
  -4   4  11        2.03        0.93      2.45 o 
  -3   4  11        3.06        0.00      2.31 o 
  -2   4  11       19.77       21.91      3.26 o 
  -1   4  11        4.35        2.98      2.55 o 
   0   4  11        1.51        2.35      2.86 o 
   1   4  11        0.07        0.00      3.03 o 
  -7   5  11        1.21        0.00      3.39 o 
  -6   5  11        0.26        0.00      2.40 o 
  -5   5  11       36.34       31.80      3.34 o 
  -4   5  11        4.98        4.23      2.57 o 
  -3   5  11        0.00        3.00      2.45 o 
  -2   5  11        4.33        4.29      2.57 o 
  -1   5  11        3.71        5.45      2.79 o 
   0   5  11        9.05        4.15      3.03 o 
   1   5  11        1.94        0.00      3.41 o 
  -7   6  11        7.79       10.47      3.98 o 
  -6   6  11        0.18        1.51      2.56 o 
  -5   6  11       39.93       50.45      6.66 o 
  -4   6  11        2.01        0.00      2.31 o 
  -3   6  11       49.85       52.92      5.74 o 
  -2   6  11        1.11        1.45      2.48 o 
  -1   6  11        7.39        9.98      3.08 o 
   0   6  11        1.08        0.57      2.96 o 
   1   6  11       11.95        8.69      3.80 o 
  -7   7  11        0.00        0.00      3.24 o 
  -6   7  11       23.10       29.69      4.02 o 
  -5   7  11        1.56        3.36      2.60 o 
  -4   7  11       23.62       24.61      3.16 o 
  -3   7  11        0.31        0.00      2.39 o 
  -2   7  11       11.14        8.58      2.81 o 
  -1   7  11        1.05        0.50      3.83 o 
   0   7  11        4.63        2.54      3.25 o 
   1   7  11        0.07        0.59      3.63 o 
  -6   8  11        4.15       10.62      3.89 o 
  -5   8  11        2.84        4.41      2.78 o 
  -4   8  11        3.71        0.00      2.42 o 
  -3   8  11        1.67        3.59      2.43 o 
  -2   8  11       11.23        9.21      3.07 o 
  -1   8  11        0.72        0.00      2.71 o 
   0   8  11        7.36       16.21      3.50 o 
  -6   9  11        8.76        4.07      3.63 o 
  -5   9  11        1.70        0.00      2.56 o 
  -4   9  11        0.90        0.00      2.46 o 
  -3   9  11        0.91        0.26      2.32 o 
  -2   9  11        2.17        2.09      2.46 o 
  -1   9  11       33.10       32.96      3.91 o 
   0   9  11        4.32        2.53      3.10 o 
  -6  10  11       26.47       25.58      4.79 o 
  -5  10  11       12.80       11.67      2.83 o 
  -4  10  11        0.74        1.95      2.35 o 
  -3  10  11       18.28       14.64      2.91 o 
  -2  10  11       34.80       35.61      3.57 o 
  -1  10  11       14.39       19.35      3.51 o 
   0  10  11        3.23        8.60      3.51 o 
  -5  11  11        1.35       11.29      3.45 o 
  -4  11  11       14.18       22.44      3.03 o 
  -3  11  11        0.73        2.07      2.51 o 
  -2  11  11        5.84        4.54      2.68 o 
  -1  11  11       25.49       22.32      3.32 o 
  -4  12  11        0.75        1.86      2.48 o 
  -3  12  11        3.27        2.56      2.68 o 
  -2  12  11        7.65       12.82      3.10 o 
  -6   0  12       18.00       17.25      5.14 o 
  -4   0  12       14.12       14.95      4.48 o 
  -2   0  12      338.68      337.94     14.57 o 
   0   0  12       22.26       28.53     11.56 o 
  -6   1  12        1.65        5.36      3.02 o 
  -5   1  12        4.58        5.50      2.86 o 
  -4   1  12       10.49        6.70      2.83 o 
  -3   1  12      192.31      184.50      7.68 o 
  -2   1  12        4.14        2.53      3.01 o 
  -1   1  12        4.07        7.60      3.48 o 
   0   1  12        4.94       12.18      3.79 o 
  -6   2  12        1.63        4.05      2.93 o 
  -5   2  12        0.51        0.73      2.87 o 
  -4   2  12        0.11        0.27      3.42 o 
  -3   2  12       60.93       67.50      5.10 o 
  -2   2  12       64.60       67.41      7.48 o 
  -1   2  12       12.27       12.19      3.53 o 
   0   2  12        3.30        8.86      3.90 o 
  -6   3  12        3.30        2.16      2.88 o 
  -5   3  12        8.59       11.21      3.11 o 
  -4   3  12       12.06       16.23      3.24 o 
  -3   3  12       22.18       30.39      4.32 o 
  -2   3  12       16.17       18.67      3.57 o 
  -1   3  12        0.66        0.00      3.09 o 
   0   3  12        8.59       12.66      4.13 o 
  -6   4  12        0.07        4.13      2.71 o 
  -5   4  12       13.07       17.96      3.33 o 
  -4   4  12        2.28        4.66      2.73 o 
  -3   4  12        0.18        3.59      2.62 o 
  -2   4  12        1.43        2.29      5.02 o 
  -1   4  12        0.71        0.00      3.32 o 
   0   4  12        0.09        2.51      3.90 o 
  -6   5  12        1.44        0.00      2.80 o 
  -5   5  12        0.40        0.00      2.58 o 
  -4   5  12        0.00        0.00      2.59 o 
  -3   5  12        1.85        3.82      2.66 o 
  -2   5  12       13.91       12.66      3.23 o 
  -1   5  12        0.51        0.00      3.51 o 
   0   5  12        2.05        6.54      4.08 o 
  -6   6  12       41.15       52.92      4.79 o 
  -5   6  12        0.20        2.40      2.76 o 
  -4   6  12       10.13       11.90      3.12 o 
  -3   6  12        1.23        0.00      2.54 o 
  -2   6  12       75.55       82.10      5.81 o 
  -1   6  12        0.79        0.85      3.42 o 
  -5   7  12        1.24        0.79      2.78 o 
  -4   7  12        0.00        0.00      2.48 o 
  -3   7  12       20.15       19.61      3.68 o 
  -2   7  12        2.27        8.62      3.37 o 
  -1   7  12        6.61       10.57      4.01 o 
  -5   8  12        1.92        2.63      2.73 o 
  -4   8  12        0.61        4.83      2.72 o 
  -3   8  12        7.33        6.88      3.26 o 
  -2   8  12       43.87       38.42      4.48 o 
  -4   9  12        1.01        0.00      2.74 o 
  -3   9  12       22.96       23.71      8.77 o 
  -2   9  12        0.02        0.00      3.12 o 
  -3   0  13       11.12       11.99      4.74 o 
  -4   1  13        0.00        0.15      2.90 o 
  -3   1  13       22.63       27.55      3.90 o 
  -4   2  13       48.11       57.47      5.02 o 
  -3   2  13        0.73        0.07      2.79 o 
  -4   3  13        0.03        2.02      3.08 o 
  -3   3  13       52.09       53.21      9.58 o 
                                                 
